# Supplementary material for: Urine Organic Acids as Metabolic Indicators for Global Developmental Delay/Intellectual Disability in Chinese Children
Source: Front Mol Biosci. 2021 Dec 22;8:792319. doi: 10.3389/fmolb.2021.792319 (PMC8757376; doi:10.3389/fmolb.2021.792319)
Supplement: Supplementary file 4 [file Table1.XLSX]

## Sheet: ID group
Patients‘Number	Gender	Age	Lactic acid-2	2-Hydroxyisobutyric acid-2	Caproic acid -1	Glycollic acid-2	Oxalic acid-2	2-Hydroxybutyric acid -2	Glyoxylic acid-OX-2	3-Hydracrylic acid-2	Pyruvic acid-OX-2	Valproic-1	3-Hydroxybutyrate-2	3-Hydroxyisobutyric acid-2	2-Hydroxyl iso-valerate-2	2-Methyl-3-hydroxybutyric acid -1-2	Malonic acid-2	3-Hydroxy-iso-valerate-2	2-Keto-iso-valerate-ox-2	Methylmalonic acid-2	Ethyl hydroxypropionic acid-2	Urea-2	4-Hydroxybutyrate-2	2-Hydroxy-iso-maloic acid -2	3-Hydroxy valeric acid-2	Acetoacetic acid	2-Hydroxy-3-methylpentanoic acid -2	Benzoic acid	Acetoacetic acid-OX-2	Octanoic acid-1	2-Keto-3-methylpentanoic acid -2	2-Methyl-3-hydroxyvalerate-2	Glyceric acid - 3	Phosphate - 3	2-Methyl-3-hydroxyvalerate-2 (2)	Ethyl malonic acid -2	2- Ketone - hexanoic acid - ox-2	Acetylglycine-1	Phenylacetic acid - 1	Maleic acid-2	Succinic acid - 2	Methylsuccinic acid -2	Glyceric acid - 3	Uracil - 2	Forma acid - 2	Propionylglycine-1	Acetylglycine-1	Mevalolactone -2	Mevalolactone -1
ID001	M	6.83	0.51	0	0	2.21	1.09	0	0	0	3.92	0	0	1.85	0	0	0	0	0	0	0	0	0	0	0	0	0	1.61	0	0	0	0	0	16.22	0	0	0	0	0	0	1.64	0	0	0	0	0	0	0	0
ID002	F	6.68	2.73	0	0	11.96	0	0.34	2.68	5.35	7.71	0	1.16	7.02	0	0.35	0	0	0	0.94	1.77	517.92	0	0	0	0	0	70.78	0	0	0	0	0	80.48	0	0.82	0	0	0	0	60.33	0.68	0	16.07	0	0	0	0	0
ID003	M	8.72	0.94	0	0	8.89	0	0	1.69	0	11.73	0	0.52	5.79	0	0	0	0.5	0	0.43	0.48	813.56	0	0	0	0	0	0.8	0	0	0	0	0	81.84	0	0.52	0	0	0	0	2.6	0.47	0	3.22	0	0	0	0	0
ID004	M	8.4	0.86	0	0	8.14	1.58	2.13	0	2.26	11.57	0	0.47	4.39	0	0	0	0.43	0	0	0.39	11.21	0	0	0	0	0	1.61	0	0.19	0	0	0	49.88	0	0.42	0	0	0	0	0.86	0.32	0	1.68	0	0	0	0	0
ID005	F	11.44	0.73	0	0	11.74	0.85	0	0	1.49	8.38	0	0.36	2.36	0	0	0	0	0	0	0.48	92.47	0	0	0	0	0	3.5	0	0	0	0	0	55.12	0	0	0	0	0	0	0.88	0	0	0	0	0	0	0	0
ID006	F	8.15	0.64	0	0	7.47	2.14	0.15	3.25	0	7.35	0	0.5	7.34	0	0.19	0	0	0	0	1.03	765.3	0	0	0.3	0	0	1.49	0	0.21	0.2	0	0	130.16	0	0.37	0.2	0	0	0	0.83	0.38	0	0	0	0	0	0	0
ID007	M	8.03	0.85	0	0	7.26	1.09	0.12	1.14	1.07	4.73	0	0.79	4.32	0	0.21	0	0	0	0.18	0.66	204.28	0	0	0.19	0	0	58.42	0	0.39	0	0	0	33.48	0	0.82	0	0	0.3	0	2.7	0.61	0	0	0	0	0	0	0
ID008	F	8.07	1.24	0	0	7.65	0.85	0	0	0	10.06	0	0.71	6.48	0	0	0	0.66	0	0	1.45	118.09	0	0	0.45	0	0	0.84	0	0	0	0	0	15.33	0	0.38	0	0	0	0	1.09	0.31	0	2.18	0	0	0	0	0
ID009	F	9.35	0.73	0	0	6.39	0.58	2.12	0	2.28	11.82	0	0.38	7.71	2.86	0	0	0	0	0	0.62	72.91	0	0	0	0	0	4.41	0	0.38	0	0	0	32.7	0	0.9	0	0	0	0	1.49	1.63	0	1.52	0	0	0	0	0
ID010	M	6.4	0.31	0	0	3.42	1.31	0.65	0.6	0.57	3.59	0	0.14	1.92	1.05	0	0	0.46	0	0	0.19	98.37	0	0	0	0	0	1.39	0	0.18	0	0	0	34.02	0	0.15	0	0	0	0	0.56	0.18	0	0	0	0	0	0	0
ID011	M	8.02	1.32	0	0	8.83	0	0	4.65	5.45	20.83	0	0	4.73	0	0	0	0.75	0	1	0.43	1.06	0	0	0	0	0	1.21	0	0	0	0	0	172.12	0	1.21	0	0	0	0	1.86	0.58	0	2.83	0	0	0	0	0
ID012	M	9.32	0.94	0	0	3.62	1.13	1.15	0.83	1.3	6.17	0	0.23	1.45	0	0	0	0.27	0	0.15	0.3	165.32	0	0	0	0	0	15.03	0	0.24	0	0	0	22.35	0	0.13	0	0	0.16	0	1.59	0.21	0	0	0	0	0	0	0
ID013	M	7.2	0.94	0	0	12.41	0.44	2.45	1.53	3.02	12.84	0	0.3	4.44	0	0	0	1.53	0	0.76	0.71	857.39	0	0	0	0	0	3.12	0	0	0	0	0	24.99	0	1.4	0	0	0	0	3.88	0.47	0	1.61	0	0	0	0	0
ID014	M	7.35	0.6	0	0	3.86	2.34	0	3.78	1.85	7.77	0	1.1	4.51	0	0	0	0	0	0.5	0.42	1.09	0	0	0	0	0	0.83	0	0.35	0	0	0	62.78	0	1.01	0	0	0	0	2.65	0	0	0	1.1	0	0	0	0
ID015	M	10.58	1.36	0	0	1.61	2.08	0	1.87	0.88	7.46	0	0.94	5.29	0	0.71	0	0	0	0.71	0.61	69.08	0	0	0	0	0	1.33	0	0	0	0	0	0	0	2.11	0	0	0	0	38.03	0.91	0	0	2.02	0	0	0	0
ID016	F	8.15	0.67	0	0	3.84	0.6	0	0	1.18	6.51	0	0	2.53	0	0	0	0	0	0	0	226.26	0	0	0	0	0	4.4	0	0	0	0	0	14.5	0	0	0	0	0	0	0.81	0	0	0	0	0	0	0	0
ID017	M	7.04	0.96	0	0	2.64	7.39	0	2.92	2.04	8.97	0	0.9	2.16	0	0	0	0	0	0	0.5	2.22	0	0	0	0	0	0.77	0	0	0.27	0	0	16.51	0	0.87	0.27	0	0	0	19.32	0.34	0	1.03	3.5	0	0	0	0
ID018	F	6.64	1.22	0	0	7.41	5.79	0	3.35	3.02	8.88	0	0.33	7.05	0	0	0	1.38	0	0.34	0	1041.63	0	0	0	0	0	1.37	0	0.39	0	0	0	66.85	0	1.91	0	0	0	0	4.17	1.17	0	3.01	0	0	0	0	0
ID019	F	9.64	0.9	0	0	6.76	0	0.26	3.1	0	14.52	0	1.11	7.55	0	0.2	0	0	0	0.29	1.03	1615.14	0	0	0.29	0	0	2.95	0	0.52	0.22	0	0	242.32	0	0.89	0.24	0	13.62	0	2.34	0.75	0	0	0.25	0	0	0	0
ID020	F	12.4	0.66	0	0	4.24	4.96	0	1.97	1.34	2.85	0	0.37	2.68	0	0	0	1.13	0	0	0.35	335.73	0	0	0	0	0	1.42	0	0	0	0	0	96.69	0	0.71	0	0	0	0	6.32	0.45	0	0	0	0	0	0	0
ID021	F	9.38	25.29	0	0	4.44	0	0	0	3.12	14.47	0	1.51	8.04	0	0.35	0	0	0	0.37	1.58	991.47	0	0	0.46	0	0	4.88	0	0	0	0	0	92.35	0	1.26	0	0	0	0	5.95	0.3	0	1.28	0.73	0	0	0	0
ID022	M	7.61	1.95	0	0	16.29	18.81	0	5.4	3.78	10.13	0	2.11	7.52	0	0	0	1.36	0	0	0.58	0	0	0	0	0	0	0.97	0	16.82	0	0	0	231.01	0	0	0	0	0	0	12.65	0	0	0	0	0	0	0	0
ID023	F	8.48	16.225	0	0	118.9	41.725	49.1	84.15	34.225	272.9	0	4.85	91.7	15.4	0	0	21.4	0	6	7.275	12605	0	0	0	0	0	13.25	0	0	0	0	0	1703.92	0	5.1	0	0	0	0	16.175	4.35	0	38.25	3.25	0	0	0	0
ID024	M	12.02	2.1	0	0	37.36	0	0	0	4.43	3.65	0	0	1.93	0	0	0	1.25	0	0	0	0	0	0	0	0	0	6.87	0	0	0	0	0	36.69	0	0	0	0	0.61	0	2.81	0	0	0	0	0	0	0	0
ID025	M	7.76	0.44	0	0	2.9	0.77	0.79	0	0.88	4.04	0	0	1.34	0	0	0	0.76	0	0.54	0.28	31.65	0	0	0	0	0	8.17	0	0	0	0	0	57.94	0	0	0	0	0.51	0	1.62	0	0	0	0	0	0	0	0
ID026	F	7.97	2.67	0	0	42.86	0	0	2.36	5.36	12.66	0	2.32	12.31	0	0	0	4.74	0	0	2.29	0	0	0	0	0	0	6.73	0	0	0	0	0	120.79	0	0	0	0	0	0	8.38	0.62	0	3.28	0	0	0	0	0
ID027	M	5.18	0.49	0	0	5.91	1.97	0.65	0	2.03	3.32	0	0.48	2.92	0	0	0	0	0	0	0	0	0	0	0	0	0	7.04	0	0	0	0	0	88.81	0	0	0	0	0	0	2.71	0	0	0	0	0	0	0	0
ID028	M	14.27	0.81	0	0	10.53	2.22	0	0	2.49	7.37	0	0.87	5.23	0	0	0	1.31	0	0	0.55	149.41	0	0	0	0	0	5.55	0	0	0	0	0	36.51	0	0	0	0	0.57	0	3.32	0.56	0	1.84	0	0	0	0	0
ID029	F	8.56	2.68	0	0	23.71	5.36	0	2.71	12.94	12.39	0	1.54	9.63	0	0	0	2.12	0	0.61	0.95	381.53	0	0	0	0	0	3.54	0	0.38	0	0	0	255.39	0	1.26	0	0	0.5	0	7.67	0.99	0	3.94	0.38	0	0	0	0
ID030	M	9.2	1.5	0	0	9.6	0	0	0	4.39	8.64	0	1.8	4.97	0	0	0	0	0	0.52	1.43	1278.16	0	0	0	0	0	2.5	0	0	0	0	0	123.61	0	0.54	0	0	0	0	3.47	0	0	0	0	0	0	0	0
ID031	F	8.06	2.93	0	0	40.75	0	0	3.02	5.1	9.25	0	0.61	4.46	0	0	0	1.82	0	0	0.36	0	0	0	0	0	0	5.63	0	0	0	0	0	18.47	0	0	0	0	0	0	3.69	0	0	0	0	0	0	0	0
ID032	M	10.32	0.71	0	0	3.7	3.66	0	1.27	1.8	7.35	0	23.07	3.32	0	0	0	0.63	0	0	0.8	89.91	0	0	0	37.75	0	2.87	3.95	0.43	0	0.25	0	96.16	0.25	0.98	0	0	0.23	0	1.13	0.85	0	0	0.35	0	0	0	0
ID033	M	9.98	0.6	0	0.52	7.59	2.29	0.18	0.86	1.19	6.6	0	0.5	4.45	0	0	0	0.54	0	0.13	0.61	425.05	0	0	0.19	0	0	2.3	0	0.28	0.1	0	0	56.64	0	0.44	0.1	0	0.22	0	0.99	0.39	0	0.51	0.13	0	0	0	0
ID034	M	9.87	2.92	0	0	44.73	0	0	0	6.17	9.02	0	0	3.84	0	0	0	0	0	0	0	0	0	0	0	0	0	5.36	0	0	0	0	0	19.95	0	0	0	0	0	0	0	0	0	0	0	0	0	0	0
ID035	F	5.75	3.7	0	0	45.82	0	0	0	10.31	8.54	0	0	6.54	0	0	0	3.58	0	0	0	0	0	0	0	0	0	8.26	0	0	0	0	0	205.11	0	0	0	0	0	0	4.82	0	0	0	0	0	0	0	0
ID036	M	7.93	2.27	0	0	40.59	0	0	0	6.32	0	0	0	2.02	0	0	0	5.7	0	0	0	0	0	0	0	0	0	12.35	0	0	0	0	0	55.44	0	0	0	0	0	0	4.77	0	0	0	0	0	0	0	0
ID037	F	12.23	3.45	0	0	51.89	0	0	0	7.45	0	0	0	4.86	0	0	0	0	0	0	0	0	0	0	0	0	0	5.41	0	0	0	0	0	67.65	0	0	0	0	0	0	0	0	0	0	0	0	0	0	0
ID038	M	6.98	2.56	0	0	39.96	0	0	2.59	6.27	4.24	0	1.31	5.34	0	0	0	10.65	0	0	1.04	0	0	0	0.29	0	0	12.26	0	0.3	0	0	0	72.95	0	0	0	0	0	0	7.17	0.59	0	0	0	0	0	0	0
ID039	M	8.84	0.35	0	0	3.82	1.99	1.18	0	1.37	6.1	0	0.71	5.98	0	0.34	0	0	0	0.56	1.65	421.77	0	0	0.47	0	0	215.4	0	0	0	0	0	125.5	0	0.9	0	0	0.39	0	3.56	0.47	0	2.17	0	0	0	0	0
ID040	F	7.94	1.02	0	0	12.72	0.67	2.25	0	1.46	11.49	0	0.36	4.14	0	0	0	1.38	0	0	0.57	332.12	0	0	0	0	0	2.91	0	0	0	0	0	33.93	0	0.65	0	0	0	0	2.79	0.75	0	3.25	0	0	0	0	0
ID041	M	7.52	0.36	0	0	2.65	0.35	0	0	0.79	3.27	0	0	2.52	0	0	0	0	0	0	0	0	0	0	0	0	0	2.99	0	0	0	0	0	0	0	0	0	0	0	0	0.67	0	0	0	0	0	0	0	0
ID042	F	6.79	0.62	0	0	8.69	0	0	1.8	2.11	4.38	0	0	2.63	0	0	0	0.78	0	0	0.28	1.58	0	0	0	0	0	1.4	0	0	0	0	0	25.94	0	0	0	0	0.37	0	4.58	0.44	0	1.78	0	0	0	0	0
ID043	M	7.28	0.88	0	0	9.19	2.47	0	0	2.83	3.8	0	0.72	3.52	0	0	0	0	0	0	0.38	14.96	0	0	0	0	0	21.72	0	0	0	0	0	87.79	0	1.6	0	0	0	0	3.91	0.8	0	3.06	0	0	0	0	0
ID044	M	10.88	0.58	0	0	3.99	0.58	0	2.19	2.21	6.78	0	0.82	5.51	0	0	0	0	0	0	0.82	0.98	0	0	0	0	0	0.94	0	0.39	0	0	0	71.29	0	0.32	0	0	0	0	3.58	0.51	0	1.85	0.54	0	0	0	0
ID045	M	5.03	0.71	0	0	6.19	0	0	2.09	2.1	8.96	0	1.63	8.84	0	0.33	0	0	0	0.75	1.81	320.8	0	0	0	0	0	6.42	0	0.42	0	0	0	111.41	0	1.14	0	0	0.61	0	4.28	1.71	0	3.3	0.31	0	0	0	0
ID046	M	5.67	0.56	0	0	3.25	0.18	0.97	0	1.64	5.19	0	0.38	1.53	0	0.51	0	0	0	0.51	0	0	0	0	0	0	0	0.51	0	0.26	0	0	0	9.86	0	0.64	0	0	0	0	1.77	0.42	0	0.96	0	0	0	0	0
ID047	M	7.29	5.03	0	0	5.31	0.68	0	1.25	1.23	6.39	0	0.24	2.24	0	0	0	0.41	0	0.24	0.47	0.45	0	0	0	0	0	1.72	0	0.42	0	0	2.23	85.02	0	0.58	0	0	0.39	0	2.17	0.5	0	1.15	0	0	0	0	0
ID048	F	5.02	1	0	1.07	1.89	0	0	1.49	0.93	8.27	239.79	1.51	2.68	0	0.79	0	0	0.16	0	0.96	0.45	0	0	0.27	0	0	0.85	0	0.47	0.37	0	0	26.84	0	0.76	0.32	0	0	0	3.89	0.84	0	0.79	1.04	0	2.86	0	0
ID049	M	11.22	1.05	0	0	10.24	0	0.46	1.78	5.4	8.14	0	29.65	6.48	0	0.28	0	0	0	0.23	1.34	592.17	11.93	1.24	0.15	37.68	0.39	1.28	5.55	0	0.41	0	0	240.1	0	1.19	0.32	0	0.25	0	10.6	1.5	0	0.99	0.95	0	0	0	0
ID050	M	15.29	0.84	0	0	4.29	0.44	1.25	0	1.62	6.68	0	0	4.12	0	0	0	0	0	0	0.79	0	0	0	0	0	0	0.47	0	0	0	0	0	6.96	0	0.4	0	0	0	0	0.62	0	0	0	0	0	0	0	0
ID051	M	5.21	0	0	0	2.21	0.5	0.66	0	0.85	3.63	0	1.36	2.6	0	0	0	0	0	0	0	49.83	0	0	0	0	0	1.45	0	0	0	0	0	13.23	0	0.54	0	0	0	0	2.13	0.8	0	1.16	0	0	0	0	0
ID052	F	13.04	1.03	0	0	20.75	0.34	0	1.86	3.04	12.05	0	0.41	5.59	0	0	0	1.27	0	0.91	1.31	128.69	0	0	0.39	0	0	0.94	0	0	0	0	0	94.77	0	1.07	0	0	0	0	1.18	0.4	0	3.3	0	0	0	0	0
ID053	M	14.11	1.27	0	0	10.46	0	0	1.39	0	10.47	0	263.42	13.18	0	0.31	0	0	0.26	0	3.48	519.24	0	0	24.88	268.36	0	3.02	32.53	0.26	0	0	0	174.82	0	1	0.57	0	0.39	0	2.68	1.05	0	3.24	0.25	0	0	0	0
ID054	F	13.77	0.41	0	1.19	4.94	0.54	1.09	0	1.35	6.03	0	0.35	3.19	0	0	0	0.4	0	0	0.76	1.25	0	0	0.19	0	0	0.68	0	0	0	0	1.72	37.07	0	0.26	0	0	0	0	1.95	0.33	0	1.54	0	0	0	0	0
ID055	F	5.82	1.36	0	0	8.15	0.66	2.63	0	3.4	14.75	0	0.7	8.33	0	0	0	2.35	0	0	1.46	51.94	0	0	0	0	0	1.16	0	0	0	0	0	89.2	0	0.46	0	0	0	0	1.81	0	0	0	0	0	0	0	0
ID056	M	13.49	0	0	0	2.54	0.46	0.52	0	1.05	3.32	0	0	1.32	0	0	0	0	0	0	0	0	0	0	0	0	0	0.77	0	0	0	0	0	33.62	0	0	0	0	0	0	0	0	0	0	0	0	0	0	0
ID057	M	5.32	0.31	0	0	2.24	0.94	0	0	0	4.87	0	0	1.22	0	0	0	0	0	0	0	0	0	0	0	0	0	2.86	0	0	0	0	0	62.38	0	0	0	0	0	0	0	0	0	0	0	0	0	0	0
ID058	F	5.22	1.91	0	0	5.13	0	3.85	0	1.77	21.77	0	0	3.59	0	0	0	0	0	0	0	0	0	0	0	0	0	0.7	0	0	0	0	0	60.38	0	0.43	0	0	0	0	1.54	0	0	0	0.4	0	0	0	0
ID059	M	5.92	50	0	0	4.89	0	2.53	0	1.72	13.53	0	0	4.47	6.73	0	0	1.44	0	0	0	0	0	0	0	0	0	0.83	0	0	0	0	0	162.95	0	0	0	0	0	0	0	0	0	0	0	0	0	0	0
ID060	F	12.31	1.26	0	0	9.96	0	0	0	2.73	21.09	0	2.47	5.96	0	0	0	1.55	0	0.47	1.1	8.01	0	0	0	0	0	1.4	0	0	0.35	0	0	71.98	0	1.19	0.35	0	0	0	2.71	0.65	0	0	0	0	0	0	0
ID061	M	9.56	3.19	0	0	3.67	2.27	0	0	1.52	46.77	0	28.11	4.87	0	0	0	0	0	0	0.99	0	0	0	0	30.79	0	1.62	3.2	0	0	0	0	65.31	0	0	0	0	0	0	0.89	0.58	0	0	0	0	0	0	0
ID062	F	7.11	2.02	0	0	7.99	2.08	0.42	1.77	2.86	9.36	0	1.68	16.49	0	0	0	0.56	0	0	2.01	0	0	0	0	0	0	1.02	0	0	0.23	0	0	54.77	0	0.39	0.23	0	0	0	3.59	0.23	0	0	1.65	0	0	0	0
ID063	M	11.98	0.82	0	0	21.71	1.82	0	1.61	3.76	10.49	0	15.5	8.97	0	0.25	0	0	0	0.72	2.44	115.07	0	0	0	0	0	2.82	0	0.22	0.39	0	0	255.97	0	0.87	0.42	0	13.15	0	2.9	0.47	0	0.74	0.53	0	0	0	0
ID064	M	9.87	0.96	0	0	17.29	2.55	0.22	1.63	2.26	11.3	0	0.86	8.59	0	0.3	0	0	0	0.36	0.66	197.38	0	0	0	0	0	3.72	0	0	0.4	0	0	371.95	0	0.95	0.4	0	0.39	0	7.13	0.81	0	0	0	0	0	0	0
ID065	M	5.98	1.54	0	0	2.91	3.57	0	1.71	1.34	9.69	0	0.31	4.02	0	0	0	0	0	0	1.2	0	0	0	0.35	0	0	5.2	0	0.37	0	0	0	113.4	0	0.86	0	0	0	0	3.7	1.12	0	0	0.22	0	0	0	0
ID066	M	7.33	0.49	0	0	6.2	1.9	0	1.99	1.52	4.24	0	0.44	2.92	0	0	0	0.79	0	0	0	305.35	0	0	0	0	0	0.52	0	0	0	0	0	83.73	0	0.43	0	0	0	0	1.54	0.44	0	0	0	0	0	0	0
ID067	F	11.3	0.68	0	0	9.28	0	0	4.26	3.05	8.31	0	0	3.5	0	0	0	0	0	0	0	0	0	0	0	0	0	2.49	0	0	0	0	0	9.96	0	0.84	0	0	0	0	1.28	0.52	0	0	0	0	0	0	0
ID068	M	5.46	0.28	0	0	0.9	0.55	0.29	0	0	1.58	0	0.97	0.53	0	0	0	1.44	0	0	0	0	0	0	0	0	0	0	0	0	0	0	0	16.61	0	0	0	0	0	0	0.52	0	0	0	0	0	0	0	0
ID069	M	7.36	0.49	0	0	5.85	1.91	0	0	1.49	3.28	0	0.54	3.29	0	0	0	0.47	0	0	0.39	1159.41	0	0	0	0	0	0	0	0	0	0	0	72.49	0	0.35	0	0	0	0	2.79	0.28	0	0	0	0	0	0	0
ID070	M	5.19	0.59	0	0	4.86	2.53	0	0	1.8	2.71	0	1.07	4.85	2.85	0	0	0	0	0	0.5	0	0	0	0	0	0	0	0	0	0	0	0	120.06	0	0	0	0	0	0	0.98	0	0	0	0	0	0	0	0
ID071	F	13.49	0.41	0	0	3.18	0.87	0.9	0	0.97	4.11	0	0	2.91	0	0	0	0	0	0	0.31	0	0	0	0	0	0	0	0	0	0	0	0	37.17	0	0	0	0	0	0	0.42	0	0	0	0	0	0	0	0
ID072	F	8.14	0.41	0	0	5.18	1.18	0	0	0.92	3.39	0	0	2.04	0	0	0	0	0	0	0	0	0	0	0	0	0	0	0	0	0	0	0	18.99	0	0	0	0	0	0	0.71	0	0	0	0	0	0	0	0
ID073	M	5.67	0.49	0	0	2.69	1.77	0.81	0	0.81	4.13	0	1.54	3.77	0	0	0	0	0	0	0.4	58.97	0	0	0	0	0	0	0	0	0	0	0	63.82	0	0	0	0	0	0	1.81	0	0	0	0	0	0	0	0
ID074	M	7.5	0.75	0	0	7.17	0.29	0	0	0.96	8.55	0	1.19	2.96	0	0	0	0	0	0.66	0	168.87	0	0	0	0	0	1.12	0	0	0	0	0	151.85	0	0.44	0	0	0	0	0.99	0	0	0	0	0	0	0	0
ID075	M	6.61	0.55	0	0	5.41	0.72	0.86	0	0.91	4.31	0	0	4.45	0	0	0	0	0	0	0	104.63	0	0	0	0	0	0	0	0	0	0	0	19.68	0	0	0	0	0	0	0.78	0	0	0	0	0	0	0	0
ID076	M	13.32	0.48	0	0	8.53	0.95	1.32	0	0	6.62	0	0	2.2	0	0	0	0	0	0	0	0	0	0	0	0	0	0	0	0	0	0	0	49.29	0	0	0	0	0	0	0	0	0	0	0	0	0	0	0
ID077	M	5.37	0.57	0	0	3.52	2.32	0	0	0	3.82	0	0	0.98	0	0	0	0	0	0	0	0	0	0	0	0	0	0	0	0	0	0	0	10.04	0	0	0	0	0	0	4.05	0	0	0	0	0	0	0	0
ID078	F	7.02	8.54	0	0	0	0	0	0	1.06	45.63	0	0	4.46	0	0	0	0	0	0	0	36.07	0	0	0	0	0	9.59	0	0	0	0	0	117.67	0	0	0	0	0	0	0	0	0	0	0	0	0	0	0
ID079	F	8.37	0	0	0	2.68	3.27	0	3.09	0	3.54	0	0	1.52	0	0	0	0	0	0	0	0	0	0	0	0	0	0	0	0	0	0	0	57.77	0	0	0	0	0	0	0.95	0.35	0	0	0	0	0	0	0
ID080	M	13.34	0.82	0	0	11.49	0	0	0	1.93	20.23	0	0.44	5.64	0	0	0	3.23	0	0	0.64	0	0	0	0	0	0	0	0	0	0	0	0	92.53	0	0	0	0	0	0	0	0	0	0	0	0	0	0	0
ID081	M	7.43	0	0	0	1.57	0.62	0	0	0	0	0	0	1.05	0	0	0	0	0	0	0	0	0	0	0	0	0	0	0	0	0	0	0	6.51	0	0	0	0	0	0	0	0	0	0	0	0	0	0	0
ID082	M	8.8	0.51	0	0	9.38	3.06	0.54	0	1.57	2.95	0	0	4.09	0	0	0	0	0	0	0	86.78	0	0	0	0	0	1.35	0	0	0	0	0	156.76	0	0.57	0	0	0	0	1.96	0	0	0	0	0	0	0	0
ID083	M	9.5	0.37	0	0	3.79	0.69	0.87	0	0.76	4.37	0	0	3.68	0	0	0	0	0	0	0.59	0	0	0	0	0	0	0	0	0	0	0	0	44.69	0	0	0	0	0	0	0.65	0	0	0	0	0	0	0	0
ID084	M	11.51	0.43	0	0	6.35	0.56	0	0	1.52	4.28	0	0	4.39	0	0	0	0	0	0	0.5	0	0	0	0	0	0	4.29	0	0	0	0	0	24.9	0	0	0	0	0	0	0	0	0	0	0	0	0	0	0
ID085	M	12.87	5.7	0	8.53	11.32	8.29	0	0	3.44	10.86	0	872.83	7.8	0	0	0	3.32	0	0	2.26	1.52	0	0	32.81	359.47	0	0	63.2	0.56	0	0	0	331.5	0	0.63	0	0	0	0	0	0	0	0	0	0	0	0	0
ID086	F	6.43	0.4	0	0	5.94	1.39	0	0	0	4.1	0	0	1.68	0	0	0	0	0	0	0	0	0	0	0	0	0	0	0	0	0	0	0	39.76	0	0	0	0	0	0	0.66	0	0	0	0	0	0	0	0
ID087	F	12.47	0.53	0	0	5.23	1.48	0	0	0	4.19	0	0	2.75	0	0	0	0	0	0	0	0	0	0	0	0	0	0	0	0	0	0	0	6.14	0	0	0	0	0	0	0.68	0	0	0	0	0	0	0	0
ID088	M	6.34	0	0	0	6.43	0.83	0.46	0	1.12	2.54	0	0	2.29	0	0	0	0	0	0	0	127.33	0	0	0	0	0	1.39	0	0	0	0	0	58.99	0	0	0	0	0	0	1.26	0	0	0	0	0	0	0	0
ID089	F	7.59	0	0	0	8.28	1.16	0	0	0	3.36	0	0	2.88	0	0	0	0	0	0	0	35.06	0	0	0	0	0	0	0	0	0	0	0	69.08	0	0	0	0	0	0	0	0	0	0	0	0	0	0	0
ID090	M	6.91	1.45	0	0	16.59	4.31	1.03	0	3.66	5.28	0	0	3.49	0	0	0	0	0	0	0.67	0	0	0	0	0	0	0	0	0	0	0	0	84.54	0	0	0	0	0	0	3.56	0	0	0	0	0	0	0	0
ID091	M	8.79	1.58	0	0	14.66	4.08	3.41	2.43	7.55	19.15	0	0.37	3.92	0	0	0	1.67	0	0.57	0.43	99.29	0	0	0	0	0	9.01	0	0	0	0	0	107.54	0	1.1	0	0	0	0	4.91	0.76	0	0	0.33	0	0	0	0
ID092	F	8.79	1.31	0	0	14.83	5.88	1.88	2.61	3.26	10.34	0	0	3.22	0	0	0	1.63	0	1.15	0	0	0	0	0	0	0	1.16	0	0	0	0	0	227.37	0	1.19	0	0	0	0	5.44	0.82	0	2.95	0	0	0	0	0
ID093	M	15.86	0.9	0	0	8.89	3.56	0	0	2.58	5.04	0	0	1.26	0	0	0	0	0	0	0	0	0	0	0	0	0	12.44	0	0	0	0	0	25.36	0	0	0	0	0	0	1.41	0	0	0	0	0	0	0	0
ID094	M	10.6	1.57	0	0	19.74	8.28	0.38	1.89	4.46	6.9	0	0.69	7.2	0	0.17	0	0	0	0.44	0.59	913.64	0	0	0	0	0	5.57	0	0.36	0	0	0	257.51	0	0.48	0	0	0.47	0	7.68	3.21	0	2.72	0.17	0	0	0	0
ID095	F	5.5	1.63	0	0	14.9	5.22	0	0	4.04	8.59	0	0.33	3.86	0	0	0	0	0	0.36	0.36	4.3	0	0	0	0	0	29.47	0	0	0	0	0	57.59	0	0.48	0	0	0.35	0	3.29	0.35	0	1.23	0	0	0	0	0
ID096	M	14	1.4	0	0	15.15	4.27	0	0	3.49	5.81	0	0.37	4.55	0	0	0	0	0	0	0.65	119.67	0	0	0	0	0	0.96	0	0.37	0	0	0	46.35	0	0.26	0	0	0	0	2.55	0.37	0	2.7	0	0	0	0	0
ID097	M	11.65	2.47	0	0	12.77	6.02	0	3	5.77	4.55	0	1.37	5.71	0	0.27	0	0	0	0.27	0.47	64.81	0	0	0	0	0	1.51	0	0.48	0	0	0	56.93	0	0.61	0	0	0	0	14.06	0.86	0	2.86	0.38	0	0	0	0
ID098	M	12.15	1.58	0	0	13.02	5.08	0	0	5.19	3.72	0	0.42	2.84	0	0	0	0	0	0	0	17.79	0	0	0	0	0	5.37	0	0.38	0	0	0	142.07	0	0.58	0	0	0	0	4.29	0.41	0	1.73	0	0.38	0	0	0
ID099	M	7.79	1.15	0	0	8.31	5.04	0.34	0	3.5	2.31	0	0.37	2.36	0	0	0	0	0	0	0.32	57.09	0	0	0	0	0	3.42	0	0.3	0	0	0	36.17	0	0.25	0	0	0	0	4.98	0.55	0	3.37	0	0	0	0	0
ID100	F	10.8	1.3	0	0	12.55	3.34	1.17	0	3.22	7.15	0	0.41	1.82	0	0	0	0	0	0	0.34	4.6	0	0	0	0	0	1.13	0	0.26	0	0	0	61.1	0	0.31	0	0	0	0	2.23	0.3	0	1.23	0	0	0	0	0
ID101	M	9.26	1.54	0	0	14.94	4.68	0.22	1.39	8.72	8.78	0	1.05	2.16	0	0.28	0	0	0	0.22	0.39	394.28	0	0	0	0	0	1.58	0	0	0.22	0	0	141.16	0	1.06	0.22	0	0	0	3.59	0.96	0	2.76	0	0	0	0	0
ID102	M	12.79	0.81	0	14.8	9.67	0	0	0	0	6.87	0	363.41	15.18	0	0	0	1.41	0	0	1.51	0	0	0	0	57.47	0	0	32.92	0	0	0	0	245.12	0	0	0	0	0	0	0.73	0	0	0	0	0	0	0	0
ID103	M	8.78	30.04	0	0	9.22	0	0	1.64	6.29	56.71	601.29	0	24.75	16.37	0.71	0	0	0	1.03	5.1	651.68	0	0	0	0	0	1.14	0	0	0	34	0	353.7	34	2.37	0	0	0	0	1.21	0.45	0	0	2.45	0	0.46	0	0
ID104	M	7.27	0.77	0	0	9.79	2.28	0	0	2.02	7.58	0	0	4.62	0	0	0	2.24	0	0	0.89	623.77	0	0	0	0	0	7.04	0	0.52	0	0	0	86.92	0	0.45	0	0	0	0	1.7	0	0	0	0	0	0	0	0
ID105	M	8.28	1.63	0	0	13.43	4.21	0	1.74	0	7.86	0	0.67	6.9	0	0	0	0	0	0	1.13	394.11	0	0	0	0	0	3.26	0	0.51	0	0	4.57	63.61	0	3.56	0	0	0	0	2.08	0.64	4.57	0	0	0	0	0	0
ID106	F	9.52	2.25	0	0	23.88	6.55	0	0	3.6	10.15	0	0	5.68	0	0	0	0	0	0	0	105.7	0	0	0	0	0	1.4	0	0	0	0	0	302.9	0	0	0	0	0	0	1.35	0	0	0	0	0	0	0	0
ID107	M	12.64	0.48	0	0	6.805	0.465	0	0.87	0	4.395	0	0.45	3.93	0	0	0	0.63	0	0.275	1.085	562.79	0	0	0	0	0	1.175	0	0	0	0	0	78.885	0	0.26	0	0	0	0	0.395	0	0	0	0	0	0	0	0
ID108	M	9.77	0	0	0	6.41	0	0	0	0	5.03	0	0.85	1.97	0	0	0	2.27	0	0	0	35.21	0	0	0	0	0	0.72	0	0	0	0	0	201.3	0	0.6	0	0	0	0	1.78	0	0	0	0	0	0	0	0
ID109	M	12.35	3.03	0	0	62.52	0	0	7.65	14.28	41.59	0	2.14	18.73	0	0.74	0	0	0	1.04	5.69	4554.19	0	0	0	0	0	17.59	0	0	0	0	0	767.21	0	2.61	0.68	0	0	0	13.31	2.21	0	7.53	1.1	0	0	0	0
ID110	M	7.82	1.41	0	0	13.57	0	0	3.24	4.16	20.06	0	0	16.48	0	0.58	0	0	0	0	2.91	2001.1	0	0	0	0	0	2.92	0	0	0	0	0	360.67	0	2.55	0	0	0	0	5.15	1.89	0	4.35	0.69	0	0	0	0
ID111	M	6.19	1	0	0	5.64	0	1.29	3.53	2.37	7.35	0	0.77	9.1	3.73	0	0	0.96	0	0	1.55	662.29	0	0	0.47	0	0	1.61	0	0.34	0.45	0	0	70.42	0	0.56	0.45	0	0	0	1.71	0.49	0	3.27	0	0	0	0	0
ID112	F	6.15	0.72	0	0	5.94	0.35	1.53	1.5	3.29	8.36	0	0.32	3.43	0	0	0	0.53	0	0	0.42	548.79	0	0	0	0	0	1.06	0	0	0	0	0	67.02	0	0.51	0	0	0	0	1.87	0.77	0	1.77	0	0	0	0	0
ID113	M	11.21	0.56	0	0	11.8	1.46	1.09	0	2.16	5.9	0	0.6	1.52	0	0	0	0.81	0	0	0.56	0.93	0	0	0	0	0	1.32	0	0	0	0	0	67.8	0	0.63	0	0	0	0	2.19	0.52	0	1.49	0	0	0	0	0
ID114	M	5.57	0.51	0	0	4.97	0.64	0	0	1.64	2.4	0	0	1.41	0	0	0	0	0	0	0	0	0	0	0	0	0	3.09	0	0	0	0	0	70.45	0	0	0	0	0	0	0.66	0	0	0	0	0	0	0	0
ID115	M	12.18	0.395	0	0	3.56	0.285	0.46	0	1.02	2.46	0	0	1.38	0	0	0	0	0	0	0	0	0	0	0	0	0	0.97	0	0	0	0	0	8.965	0	0.2	0	0	0	0	0.605	0	0	0	0	0	0	0	0
ID116	M	6.28	1.54	0	0	3.16	1.92	0.39	2.12	2.26	9.92	0	3.94	4.41	0	0	0	0	0	0	0.28	0	0	0	0	0	0	1.09	0	0	0	0	0	4.45	0	0	0	0	0	0	0.69	0.43	0	0	0	0	0	0	0
ID117	M	6.04	1.06	0	0	5.86	1.72	1.53	4.42	9.36	8	0	0.7	3.79	2.68	0	0	2.3	0	0.38	0.69	0	0	0	0	0	0	2.47	0	0	0	0	0	0	0	0.44	0	0	0	0	0.8	0.32	0	0	0	0	0	0	0
ID118	M	11.53	0.85	0	0	10.69	0.57	1.17	0	3.8	6.24	0	0.34	5.5	1.93	0	0	1.12	0	0	0.8	0	0	0	0	0	0	1.85	0	0	0	0	1.16	56.54	0	0.42	0	0	0	0	1.93	0	0	1.92	0	0	0	0	0
ID119	F	5.97	11.25	0	0	6.62	0	3.11	0.88	5.22	8	0	322.47	8.7	0	0	0	1.83	0	0	1.65	0	0	0	28.54	301.29	0	2.96	28.6	0	0.39	0	0	19.17	0	0.38	0.5	0	0	0	2.81	0.42	0	0	0	0	0	0	0
ID120	M	8.55	3.6	0	0	33.32	2.37	0	3.24	5.73	43.09	0	1.3	13.83	0	0.4	0	0	0	2.42	1.82	2760.58	0	0	0	0	0	21.72	0	0	0.46	0	6.03	435.68	0	2.82	0.7	0	0.37	0	9.04	2	0	8.29	0.44	0	0	0	0
ID121	F	11.58	0.54	0	0	15.69	3.75	0.91	9.01	4.95	4.92	0	0	4.62	0	0	0	3.65	0	0	0.41	229.89	0	0	0	0	0	1.42	0	0	0	0	0	41.3	0	0	0	0	0	0	1	0.37	0	1.53	0	0	0	0	0
ID122	F	5.24	0.61	0	0	6.73	1.1	0	0	2.99	4.22	0	0.53	3.75	0	0	0	2.49	0	0	0.59	0.49	0	0	0	0	0	1.76	0	0	0	0	0	22.02	0	0	0	0	0	0	1.36	0	0	0	0	0	0	0	0
ID123	M	7.75	0.86	0	0	5.38	2.36	0	0	3.5	3.3	0	13.93	5.57	0	0.3	0.18	0	0	0	2.07	648.4	0	0	0	19.9	0	1.79	2.13	0.31	0.45	0	2.47	64.97	0	1	0.29	0	0	0	3.35	0.34	0	1.26	0.76	0	0	0	0
ID124	M	12.43	1.65	0	0	4.95	0.6	0	0	0	10.33	0	2	5.93	0	0	0	0.48	0	0	0.83	195.71	0	0	0	0	0	0.67	0	0	0	0	0	11.25	0	0.41	0	0	0	0	0.73	0	0	1.49	0.34	0	0	0	0
ID125	F	10.93	1.01	0	0	3.12	0.79	1.5	0	1.28	7.77	0	0	1.78	0	0	0	0	0	0	0	3.98	0	0	0	0	0	1.04	0	0	0	0	0	8.6	0	0	0	0	0	0	2.26	0	0	0	0	0	0	0	0
ID126	M	11.18	0.59	0	0	6.72	0.46	0.86	0	1.67	4.7	0	0.29	1.55	0	0	0	0.45	0	0.31	0.58	125.71	0	0	0	0	0	8.82	0	0	0	0	0	102.21	0	0.43	0	0	0	0	1.52	0	0	2.38	0	0	0	0	0
ID127	M	6.62	0.69	0	0	4.66	0	0	1.84	3.25	7.41	0	0.74	8.12	0	0.43	0	0	0	0.46	2.11	802.21	0	0	0	0	0	0.97	0	0.54	0	0	0	36.66	0	0.46	0	0	0	0	1.78	0.41	0	4.43	0	0	0	0	0
ID128	M	10.58	0.61	0	0	3.59	0.38	1.42	0	3.11	8.06	0	0.47	3.01	0	0	0	0	0	0	0.35	97.71	0	0	0	0	0	1.01	0	0.25	0	0	0	39.6	0	0	0	0	0	0	1.5	0.3	0	1.05	0	0	0	0	0
ID129	M	7.04	0.54	0	0	6.42	0.95	0	0	1.77	4.01	0	1.34	2.95	0	0	0	0	0	0	0.53	419.84	0	0	0	0	0	2.05	0	0.29	0	0	0	36.41	0	4.2	0	0	0	0	1.83	0.78	0	2.51	0	0	0	0	0
ID130	M	7.13	0.93	0	0	10.56	0	0	0	0	10.86	0	9.6	14.12	0	0	0	1.25	0	0.61	2.86	1058.87	0	0	0	0	0	1.87	0	0	0	0	0	119.57	0	1.48	0	0	0	0	2.39	0	0	0	0	0	0	0	0
ID131	M	6.87	0.88	0	0	6.73	0.91	0	0	2.79	4.05	0	0	2.12	0	0	0	0	0	0	0	29.21	0	0	0	0	0	8.52	0	0	0	0	0	16.76	0	0	0	0	0	0	1.34	0	0	0	0	0	0	0	0
ID132	M	5.46	0.75	0	0	1.89	0	1.54	0	0	8.05	0	0	1.21	0	0	0	0	0	0	0	135.23	0	0	0	0	0	0.77	0	0	0	0	0	24.47	0	0.63	0	0	0	0	1.13	0	0	0	0	0	0	0	0
ID133	M	7.45	0.61	0	0	4.57	1.1	1.31	0	1.4	6.78	0	0	3.61	0	0	0	0	0	0	0	414.98	0	0	0	0	0	1.35	0	0	0	0	0	48.14	0	0	0	0	0	0	1.49	0	0	0	0	0	0	0	0
ID134	M	9.93	0.48	0	0	5.57	1.04	1.36	0	1.22	7.32	0	0	2.84	0	0	0	0	0	0	0.6	384.66	0	0	0	0	0	2.25	0	0	0	0	0	64.25	0	0	0	0	0	0	1.15	0	0	0	0	0	0	0	0
ID135	M	8.72	0.95	0	0	12.62	0	0	2.56	3.95	6.8	0	0	4.16	0	0	0	0	0	0	0	615.14	0	0	0	0	0	1.24	0	0	0	0	0	88.75	0	0	0	0	0	0	1.55	0	0	0	0	0	0	0	0
ID136	M	6.65	6.89	0	0	68.87	24.96	0	11.35	49.14	35.45	0	12.46	63.79	0	2.35	0	0	0	1.92	13	3437.1	0	0	0	0	0	9.06	0	0	0	0	15.83	426.94	0	5.22	0	0	0	0	58.92	6.03	15.83	20.1	3.15	0	0	0	0
ID137	M	6.71	1.62	0	0	27.46	6.61	0	0	4.63	6.5	0	1.23	5.61	0	0	0	0	0	0	0	724.78	0	0	0	0	0	0	0	0	0	0	0	118.91	0	0	0	0	0	0	1.67	0	0	0	0	0	0	0	0
ID138	M	6.65	6.71	0	0	71.05	23.88	1.42	11.59	45	43.22	0	12.67	64.37	0	2.22	0	0	0	1.48	13.07	1128.75	16.28	0	0	0	0	7.86	2.3	2.64	2.91	0	9.16	575.66	0	4.52	1.36	0	1.07	0	43.7	5.04	9.16	14.61	2.75	0	0	0	0
ID139	M	12.89	1.65	0	0	17.31	0	0	4.67	5.39	14.65	0	0	6.19	6.37	0	0	0.91	0	0	0.95	384.79	0	0	0	0	0	2.35	0	0	0	0	0	46.44	0	0	0	0	0	0	1.45	0	0	0	0	0	0	0	0
ID140	M	12.57	0.8	0	0	10.82	0	0	0	5.13	4.75	0	0	3.54	0	0	0	0	0	0	0	22.11	0	0	0	0	0	1.67	0	0	0	0	0	34.79	0	0	0	0	0	0	1.4	0	0	0	0	0	0	0	0
ID141	M	5.27	1.5	0	0	17.31	7.63	0	0	3.97	11.33	0	1.56	6.47	0	0	0	0	0	0	0	429.16	0	0	0	0	0	9.87	0	0	0	0	0	74.74	0	0	0	0	0	0	1.54	0	0	0	0	0	0	0	0
ID142	M	9	1.76	0	0	19.06	6.78	0	5.46	5.23	9.62	0	0.38	6.52	0	0	0	0.65	0	0.42	1.22	68.58	0	0	0	0	0	69.32	0	0	0	0	0	68.85	0	0.47	0	0	0.58	0	7.39	0.37	0	0	0	0	0	0	0
ID143	M	9.04	1.43	0	0	19.05	9.56	0	0	5.84	4.15	0	0	5.65	0	0	0	0	0	0	0.9	294.11	0	0	0	0	0	1.27	0	0	0	0	0	71.51	0	0.66	0	0	0	0	2.41	0	0	0	0	0	0	0	0
ID144	M	5.91	0.54	0	0	6.52	2.11	0	0	0.98	3.08	0	1.97	3.01	0	0	0	0	0	0	0	612.77	0	0	0	0	0	1.64	0	0	0	0	0	75.71	0	0.6	0	0	0	0	3.45	0.39	0	0	0	0	0	0	0
ID145	M	7.61	0.7	0	0	6.14	0.98	0	0	0	7.45	0	1.93	5.46	0	0	0	0	0	1.16	1.2	161.68	0	0	0	0	0	1.28	0	0	0	0	0	9.39	0	0.63	0	0	0	0	4.64	0.42	0	0	0	0	0	0	0
ID146	M	11.2	0.43	0	0	9.32	0	0	0	1.38	5.64	0	1.96	3.67	0	0	0	0	0	0	0.53	204.03	0	0	0	0	0	1.1	0	0.32	0	0	0	29.41	0	0.37	0	0	0	0	0.6	0.51	0	0	0	0	0	0	0
ID147	M	5.82	0.68	0	0	8.21	0.79	1.52	0	1.82	8.25	0	0.41	4	0	0	0	0.67	0	0.43	0.7	560.25	0	0	0	0	0	0.73	0	0.3	0	0	0	25.78	0	0.51	0	0	0	0	0.75	0	0	0	0	0	0	0	0
ID148	F	9.38	0.76	0	0	16.43	0.53	0	0	1.36	5.95	0	0	2.69	0	0	0	0	0	0	0	437.22	0	0	0	0	0	1.99	0	0	0	0	0	70	0	0	0	0	0	0	4.63	0	0	0	0	0	0	0	0
ID149	M	7.49	0.695	0	0	9.62	5.57	0	1.925	0	2.645	0	0.58	5.91	0	0	0	1.04	0	0.5	1.035	606.8	0	0	0	0	0	0.74	0	0	0	0	0	57.2	0	0.875	0	0	0	0	9.53	0.55	0	0	0	0	0	0	0
ID150	M	14.05	0.63	0	0	5.98	1.62	0	0	1.84	3.93	0	0	2.12	0	0	0	0	0	0	0.65	60.21	0	0	0	0	0	18.44	0	0	0	0	0	9.56	0	0	0	0	0	0	9.95	0	0	0	0	0	0	0	0
ID151	F	5.04	2.31	0	0	9.28	12.52	1.34	0	5.4	7.34	0	94.96	4.52	0	0	0	4.15	0	0	1.26	739.57	0	0	0	103.25	0	1.95	12.64	0	0	0	0	57.23	0	1.68	0	0	0	0	7.23	1.15	0	3.91	0	0	0	0	0
ID152	M	6.89	0.6	0	0	6.25	0	0	0	2.83	5.58	0	0.44	3.33	0	0	0	0.61	0	0	0.58	0	0	0	0	0	0	1.92	0	0.28	0	0	0	83.39	0	0.3	0	0	0	0	2.76	0.3	0	1.23	0	0	0	0	0
ID153	M	11.95	0.47	0	0	8.4	1.51	0	0	2.56	3.31	5.54	0.37	2.61	0	0	0	0.65	0	0	0	0	0	0	0	0	0	0.58	0	0	0	0	0	6.81	0	0	0	2.62	0	0	1.2	0	0	0	0	0	0	0	0
ID154	F	6.25	0.78	0	0	3.74	2.05	1.95	1.83	1.79	10.61	0	0	3.96	0	0	0	1.12	0	0	0.34	4.49	0	0	0	0	0	3.02	0	0	0	0	0	65.17	0	0.34	0	0	0	0	3.48	0.5	0	1.48	0	0	0	0	0
ID155	M	6.67	0.52	0	0	5.52	1.75	0.89	0	1.61	4.93	0	0	3.48	0	0	0	1.34	0	0	0	0	0	0	0	0	0	1.44	0	0	0	0	0	42.03	0	0	0	0	0	0	1.39	0	0	1.46	0	0	0	0	0
ID156	F	11.64	0.96	0	0	9.24	2.05	2.13	0	3.13	11.16	0	0.84	6.13	0	0	0	0.82	0	0	0.99	188.42	0	0	0	0	0	3.02	0	0	0	0	0	59.56	0	0.45	0	0	0	0	9.61	0	0	0	0	0	0	0	0
ID157	M	7.42	0	0	0	5.66	0	0	0	0	0	0	0	4.19	0	0	0	0	0	0	0	3.4	0	0	0	0	0	1.81	0	0	0	0	0	20.11	0	0	0	0	0	0	0	0	0	0	0	0	0	0	0
ID158	M	8.81	0.32	0	0	3.08	0.6	0.43	0	0.96	2.29	0	0.2	1.35	0	0	0	0	0	0.18	0	108.02	0	0	0	0	0	0.51	0	0	0	0	0	5.49	0	0.28	0	0	0	0	0.95	0.16	0	1.36	0	0	0	0	0
ID159	M	11.92	0.73	0	0	4.29	0	0	1.44	2.24	2	0	56.87	6.15	4.08	0	0	3.2	0	0	2.18	0	0	0	8.13	84.54	0	1.69	13.29	0	0	8.62	0	135.09	8.62	0.65	0	0	0.21	0	1.65	0.46	0	0	0.25	0	0	0	0
ID160	M	5.7	0.86	0	0	6.32	1.79	1.54	0	3.14	8.59	0	0.98	7.62	0	0	0	4.16	0	0	1.2	42.57	0	0	0.36	0	0	2.67	0	0	0	0	0	44.96	0	0	0	0	0	0	1.77	0	0	7.09	0	0	0	0	0
ID161	F	9.56	1.74	0	0	10.82	0	0.18	2.01	4.13	9.65	0	3.12	7.5	0	0.26	0	0	0	1.21	1.87	193.73	0	0	0	0	0	4.16	0	0.19	0.27	0	1.8	110.38	0	1.21	0.26	0	0.55	0	4.46	0.68	1.8	2.71	0.36	0	0	0	0
ID162	M	8.08	0.97	0	0	13.67	0.67	1.26	0	7.94	7	0	1.35	6.48	0	0	0	1.32	0	0	1	413.77	0	0	0.3	0	0	1.35	0	0	0	0	0	93.17	0	0.44	0	0	0	0	1.66	0.4	0	2.36	0	0	0	0	0
ID163	M	9.22	1.37	0	0	3.04	1.41	1.04	2.17	2.26	5.72	0	0	3.82	0	0	0	0	0	0	0.69	0	0	0	0	0	0	10.89	0	0	0	0	0	30.81	0	0	0	0	0	0	1.79	0	0	1.35	0	0	0	0	0
ID164	F	10.71	1.71	0	0	4.11	0	0	5.16	11.81	10.41	0	1.04	3.21	0	0	0	9.4	0	0.65	0.7	0	0	0	0.2	0	0	1.65	0	0.33	0	0	0	16.07	0	0.19	0	0	0	0	0.64	0.25	0	1.51	0	0	0	0	0
ID165	F	5.18	1.07	0	0	11.72	4.36	0.32	3.34	7.51	8.82	0	4.15	8.52	0	0.25	0	0	0	0.37	0.95	4.69	0	0	0.28	0	0	5.21	0	0	0	0	0	85.94	0	4.33	0	0	0.33	0	10.69	1.96	0	5.56	0.4	0	0	0	0
ID166	F	6.4	0.31	0	0	3.42	1.31	0.65	0.6	0.57	3.59	0	0.14	1.92	1.05	0	0	0.46	0	0	0.19	98.37	0	0	0	0	0	1.39	0	0.18	0	0	0	34.02	0	0.15	0	0	0	0	0.56	0.18	0	0	0	0	0	0	0
ID167	M	9.35	0.73	0	0	6.39	0.58	2.12	0	2.28	11.82	0	0.38	7.71	2.86	0	0	0	0	0	0.62	72.91	0	0	0	0	0	4.41	0	0.38	0	0	0	32.7	0	0.9	0	0	0	0	1.49	1.63	0	1.52	0	0	0	0	0
ID168	F	6.17	0.73	0	0	8.26	4.05	0	0	0	6.79	0	1.39	6.27	0	0	0	0	0	0	0	0	0	0	0	0	0	1.11	0	0	0	0	0	87.39	0	0	0	0	0	0	0.7	0	0	0	0	0	0	0	0
ID169	M	5.04	2.31	0	0	9.28	12.52	1.34	0	5.4	7.34	0	94.96	4.52	0	0	0	4.15	0	0	1.26	739.57	0	0	0	103.25	0	1.95	12.64	0	0	0	0	57.23	0	1.68	0	0	0	0	7.23	1.15	0	3.91	0	0	0	0	0
ID170	M	6.86	0.68	0	0	9.83	0.88	0	1.61	4.07	4.98	0	0.74	7.4	0	0	0	0.92	0	0	1.06	0.49	0	0	0.26	0	0	1.84	0	0	0	0	0	147.78	0	0	0	0	0	0	1.94	0.35	0	1.21	0	0	0	0	0
ID171	M	5.55	0.4	0	0	2.92	1.52	0.4	0	1.48	2.27	0	0.66	2.37	0	0	0	0	0	0	0	578.47	0	0	0	0	0	1.96	0	0.39	0	0	0	18.92	0	0	0	0	0	0	1.85	0.36	0	0	0	0	0	0	0
ID172	F	6.04	1.06	0	0	5.86	1.72	1.53	4.42	9.36	8	0	0.7	3.79	2.68	0	0	2.3	0	0.38	0.69	0	0	0	0	0	0	2.47	0	0	0	0	0	0	0	0.44	0	0	0	0	0.8	0.32	0	0	0	0	0	0	0
ID173	F	10.08	0.69	0	0	9.05	0.73	0.45	1.34	2.67	8.15	0	0	5.71	0	0	0	1.46	0	0.55	0.57	226.86	0	0	0	0	0	2.05	0	0	0	0	0	48.52	0	0.51	0	0	0	0	3.89	0.41	0	2.15	0	0	0	0	0
ID174	M	10.99	1.43	0	0	19.05	9.56	0	0	5.84	4.15	0	0	5.65	0	0	0	0	0	0	0.9	294.11	0	0	0	0	0	1.27	0	0	0	0	0	71.51	0	0.66	0	0	0	0	2.41	0	0	0	0	0	0	0	0
ID175	F	7.2	0.94	0	0	12.41	0.44	2.45	1.53	3.02	12.84	0	0.3	4.44	0	0	0	1.53	0	0.76	0.71	857.39	0	0	0	0	0	3.12	0	0	0	0	0	24.99	0	1.4	0	0	0	0	3.88	0.47	0	1.61	0	0	0	0	0
ID176	M	7.33	0.85	0	0	7.09	0	0	0	0	7.41	0	0.6	4.96	0	0.35	0	0	0	0.53	1.25	466.67	0	0	0.34	0	0	61.41	0	0.39	0	0	0	19.87	0	0.69	0	0	0	0	2.24	0.89	0	0	0	0	0	0	0
ID177	F	8.72	0.94	0	0	8.89	0	0	1.69	0	11.73	0	0.52	5.79	0	0	0	0.5	0	0.43	0.48	813.56	0	0	0	0	0	0.8	0	0	0	0	0	81.84	0	0.52	0	0	0	0	2.6	0.47	0	3.22	0	0	0	0	0
ID178	M	5.24	0.61	0	0	6.73	1.1	0	0	2.99	4.22	0	0.53	3.75	0	0	0	2.49	0	0	0.59	0.49	0	0	0	0	0	1.76	0	0	0	0	0	22.02	0	0	0	0	0	0	1.36	0	0	0	0	0	0	0	0
ID179	M	10.41	0.62	0	0	9.12	0.24	0	0	0	7.46	0	0.45	2.82	0	0	0	0	0	0	0.84	424.38	0	0	0	0	0	2.44	0	0	0	0	0	40.31	0	0	0	0	0	0	1.89	0.39	0	1.52	0	0	0	0	0
ID180	F	10.93	1.01	0	0	3.12	0.79	1.5	0	1.28	7.77	0	0	1.78	0	0	0	0	0	0	0	3.98	0	0	0	0	0	1.04	0	0	0	0	0	8.6	0	0	0	0	0	0	2.26	0	0	0	0	0	0	0	0
ID181	M	5.11	1.01	0	0	5.89	1.14	1.76	0	1.89	9.48	0	0.33	2.49	0	0	0	1.89	0	0.33	0.54	318.3	0	0	0	0	0	2.95	0	0.59	0	0	0	100.65	0	0.5	0	0	0	0	1.68	0.6	0	0	0	0	0	0	0
ID182	F	12.18	0.395	0	0	3.56	0.285	0.46	0	1.02	2.46	0	0	1.38	0	0	0	0	0	0	0	0	0	0	0	0	0	0.97	0	0	0	0	0	8.965	0	0.2	0	0	0	0	0.605	0	0	0	0	0	0	0	0
ID183	M	10.98	0.73	0	0	10.2	0	0	0	1.38	8.18	0	0	3.1	0	0	0	0	0	0	0	294.5	0	0	0	0	0	3.41	0	0	0	0	0	78.59	0	0	0	0	0	0	0	0	0	0	0	0	0	0	0
ID184	M	11.44	0.73	0	0	11.74	0.85	0	0	1.49	8.38	0	0.36	2.36	0	0	0	0	0	0	0.48	92.47	0	0	0	0	0	3.5	0	0	0	0	0	55.12	0	0	0	0	0	0	0.88	0	0	0	0	0	0	0	0
ID185	M	8.15	0.64	0	0	7.47	2.14	0.15	3.25	0	7.35	0	0.5	7.34	0	0.19	0	0	0	0	1.03	765.3	0	0	0.3	0	0	1.49	0	0.21	0.2	0	0	130.16	0	0.37	0.2	0	0	0	0.83	0.38	0	0	0	0	0	0	0
ID186	F	5.21	4.71	0	0	43.2	0	0	0	7.66	8.19	0	0	2.68	0	0	0	2.39	0	0	0.86	0	0	0	0	0	0	23.97	0	0	0	0	0	11.14	0	0	0	8.71	0	0	1.92	0	0	0	0	0	0	0	0
ID187	M	9.32	0.94	0	0	3.62	1.13	1.15	0.83	1.3	6.17	0	0.23	1.45	0	0	0	0.27	0	0.15	0.3	165.32	0	0	0	0	0	15.03	0	0.24	0	0	0	22.35	0	0.13	0	0	0.16	0	1.59	0.21	0	0	0	0	0	0	0
ID188	F	6.04	79.05	0	0	8.78	0	0	0	0	4.92	0	4.6	16.93	6.87	0	0	2.83	0	0	0.82	0	0	0	0	0	0	0.49	0	0	0	0	0	11.24	0	0	0	0	0	0	0	0	0	0	0	0	0	0	0
ID189	F	5.84	1.61	0	0	7.95	0	0	0	1.26	12.98	171.47	0.62	3.75	0	0	0	1.87	0	0	0.77	110.52	0	0	0	0	0	0.73	0	0	0	0	0	95.97	0	0.86	0	0	0	0	2.01	0	0	0	0	0	0	0	0
ID190	F	5.28	1.24	0	0	7.65	0.85	0	0	0	10.06	0	0.71	6.48	0	0	0	0.66	0	0	1.45	118.09	0	0	0.45	0	0	0.84	0	0	0	0	0	15.33	0	0.38	0	0	0	0	1.09	0.31	0	2.18	0	0	0	0	0
ID191	F	5.65	2.4	0	0	38.95	3.6	0	0	9	7.59	0	65.7	9.27	0	0	0	8.2	0	0	2.03	0.85	0	0	18.22	206.5	0	9.13	4.93	0	0	0	0	44.79	0	0.44	0	0	0.33	0	2.13	0.62	0	0	0	0	0	0	0
ID192	F	8.15	4.09	0	0	6.07	0	0	1.34	4.48	12.68	0	863.01	18.33	9.38	0	0	1.61	0.35	0	5.43	2.03	0	14.88	0	498.73	14.88	1.47	64.05	0	0	0.33	0	172.61	0.33	1.81	0.56	0	0	0	2.9	1.36	0	3.16	7.26	0	0.3	0	0
ID193	M	14.92	0	0	0	4.99	1.09	0	0	0	5.16	0	0	2.87	0	0	0	0	0	0	0	7.02	0	0	0	0	0	1.82	0	0	0	0	0	16.97	0	0	0	0	0	0	2.01	0	0	0	0	0	0	0	0
ID194	F	6.68	2.73	0	0	11.96	0	0.34	2.68	5.35	7.71	0	1.16	7.02	0	0.35	0	0	0	0.94	1.77	517.92	0	0	0	0	0	70.78	0	0	0	0	0	80.48	0	0.82	0	0	0	0	60.33	0.68	0	16.07	0	0	0	0	0
ID195	F	8.02	1.32	0	0	8.83	0	0	4.65	5.45	20.83	0	0	4.73	0	0	0	0.75	0	1	0.43	1.06	0	0	0	0	0	1.21	0	0	0	0	0	172.12	0	1.21	0	0	0	0	1.86	0.58	0	2.83	0	0	0	0	0
ID196	F	6.9	0.51	0	0	2.21	1.09	0	0	0	3.92	0	0	1.85	0	0	0	0	0	0	0	0	0	0	0	0	0	1.61	0	0	0	0	0	16.22	0	0	0	0	0	0	1.64	0	0	0	0	0	0	0	0
ID197	F	6.89	0.6	0	0	6.25	0	0	0	2.83	5.58	0	0.44	3.33	0	0	0	0.61	0	0	0.58	0	0	0	0	0	0	1.92	0	0.28	0	0	0	83.39	0	0.3	0	0	0	0	2.76	0.3	0	1.23	0	0	0	0	0
ID198	M	8.55	3.6	0	0	33.32	2.37	0	3.24	5.73	43.09	0	1.3	13.83	0	0.4	0	0	0	2.42	1.82	2760.58	0	0	0	0	0	21.72	0	0	0.46	0	0	435.68	0	2.82	0.7	0	0.37	0	9.04	2	0	8.29	0.44	0	0	0	0
ID199	F	8.13	0.96	0	0	10.34	0	2.88	0	1.5	15.77	0	0	4.55	0	0	0	0	0	0	0	0	0	0	0	0	0	0	0	0	0	0	0	0	0	0	0	0	0	0	0	0	0	0	0	0	0	0	0
ID200	M	6.94	1.18	0	0	10.82	0	0	2.45	3.55	12.38	0	1.21	7.43	0	0.69	0	0	0	0.85	1.54	1515.93	0	0	0.47	0	0	1.87	0	0	0	0	0	56.69	0	4.17	0	0	0	0	7.65	1.58	0	2.04	0.68	0	0	0	0
ID201	M	11.95	0.47	0	0	8.4	1.51	0	0	2.56	3.31	5.54	0.37	2.61	0	0	0	0.65	0	0	0	0	0	0	0	0	0	0.58	0	0	0	0	0	6.81	0	0	0	2.62	0	0	1.2	0	0	0	0	0	0	0	0
ID202	M	8.03	0.85	0	0	7.26	1.09	0.12	1.14	1.07	4.73	0	0.79	4.32	0	0.21	0	0	0	0.18	0.66	204.28	0	0	0.19	0	0	58.42	0	0.39	0	0	0	33.48	0	0.82	0	0	0.3	0	2.7	0.61	0	0	0	0	0	0	0
ID203	M	7.88	0.45	0	0	8.3	4.37	0	0	2.06	3.07	0	0.26	1.99	0	0	0	0.48	0	0	0.33	225.91	0	0	0	0	0	4.01	0	0	0	0	0	54.46	0	0	0	0	0	0	5.73	0.3	0	0	0	0	0	0	0
ID204	M	12.64	0.48	0	0	6.805	0.465	0	0.87	0	4.395	0	0.45	3.93	0	0	0	0.63	0	0.275	1.085	562.79	0	0	0	0	0	1.175	0	0	0	0	0	78.885	0	0.26	0	0	0	0	0.395	0	0	0	0	0	0	0	0
ID205	M	8.4	0.86	0	0	8.14	1.58	2.13	0	2.26	11.57	0	0.47	4.39	0	0	0	0.43	0	0	0.39	11.21	0	0	0	0	0	1.61	0	0.19	0	0	0	49.88	0	0.42	0	0	0	0	0.86	0.32	0	1.68	0	0	0	0	0
ID206	F	7.88	0.45	0	0	8.3	4.37	0	0	2.06	3.07	0	0.26	1.99	0	0	0	0.48	0	0	0.33	225.91	0	0	0	0	0	4.01	0	0	0	0	0	54.46	0	0	0	0	0	0	5.73	0.3	0	0	0	0	0	0	0
ID207	F	10.98	0.73	0	0	10.2	0	0	0	1.38	8.18	0	0	3.1	0	0	0	0	0	0	0	294.5	0	0	0	0	0	3.41	0	0	0	0	0	78.59	0	0	0	0	0	0	0	0	0	0	0	0	0	0	0
ID208	M	13.27	0.6	0	0	17.63	1.07	1.08	0	1.12	5.86	0	0	3.13	0	0	0	1.05	0	0	0.48	403.3	0	0	0	0	0	0.87	0	0	0	0	0	46.85	0	0	0	0	0	0	0	0	0	0	0	0	0	0	0
ID209	F	7.33	0.85	0	0	7.09	0	0	0	0	7.41	0	0.6	4.96	0	0.35	0	0	0	0.53	1.25	466.67	0	0	0.34	0	0	61.41	0	0.39	0	0	0	19.87	0	0.69	0	0	0	0	2.24	0.89	0	0	0	0	0	0	0
ID210	M	5.65	2.4	0	0	38.95	3.6	0	0	9	7.59	0	65.7	9.27	0	0	0	8.2	0	0	2.03	0.85	0	0	18.22	206.5	0	9.13	4.93	0	0	0	0	44.79	0	0.44	0	0	0.33	0	2.13	0.62	0	0	0	0	0	0	0
ID211	M	7.42	0	0	0	5.43	0	0	0	2.79	5.83	0	82.99	6.8	0	0	0	0	0	0	1.46	573.24	0	0	13.54	148.44	0	0.8	17.05	0	0	0	0	80.07	0	1.33	0	0	0	0	2.34	0	0	0	0	0	0	0	0
ID212	M	8.08	5.13	0	0	7.93	23.12	0	11.77	9.95	28.45	0	1.21	18.96	0	0.76	0	0	0	1.53	5.45	540.79	0	0	0	0	0	5.71	0	0	0	0	0	69.18	0	6.05	0	0	0	0	60.03	1.11	0	0	8.3	0	0	0	0
ID213	M	5.46	1.1	0	0	7.43	5.35	0	0	1.8	4.72	0	0.6	7.74	0	0	0	0	0	0	0.98	512.34	0	0	0	0	0	1.1	0	0	0	0	0	110.73	0	0	0	0	0	0	6.84	0	0	0	0	0	0	0	0
ID214	F	10.71	0.99	0	0	2.73	5.39	0.33	2.59	0.62	8.63	0	2.26	7.95	0	0	0	0.55	0	0.32	0.64	647.2	0	0	0	0	0	1.42	0	0.38	0	0	0	160.54	0	1	0	0	0	0	9.55	1.13	0	2.89	0.88	0	0	0	0
ID215	M	9.51	0.8	0	0	2.1	0	0	1.7	0	11.7	0	0	2.3	0	0	0	0	0	0	0	255.8	0	0	0	0	0	1	0	0	0.2	0	0	37.2	0	1.5	0.2	0	0	0	3.7	0	0	0.3	0	0	0	0	0
ID216	F	8.05	1.3	0	0	0.9	3.3	0	5.4	0	11.9	0	0.6	2.1	0	0	0	0	0	0	1.6	143.6	0	0	0.4	0	0	2	0.7	0	0	0	0	42.4	0	0.7	0.2	0	0	0	4	0	0.5	1	0	0	0	0	0
ID217	M	6.17	0.73	0	0	8.26	4.05	0	0	0	6.79	0	1.39	6.27	0	0	0	0	0	0	0	0	0	0	0	0	0	1.11	0	0	0	0	0	87.39	0	0	0	0	0	0	0.7	0	0	0	0	0	0	0	0
ID218	M	10.41	0.62	0	0	9.12	0.24	0	0	0	7.46	0	0.45	2.82	0	0	0	0	0	0	0.84	424.38	0	0	0	0	0	2.44	0	0	0	0	0	40.31	0	0	0	0	0	0	1.89	0.39	0	1.52	0	0	0	0	0
ID219	M	10.08	0.69	0	0	9.05	0.73	0.45	1.34	2.67	8.15	0	0	5.71	0	0	0	1.46	0	0.55	0.57	226.86	0	0	0	0	0	2.05	0	0	0	0	0	48.52	0	0.51	0	0	0	0	3.89	0.41	0	2.15	0	0	0	0	0
ID220	F	5.11	1.01	0	0	5.89	1.14	1.76	0	1.89	9.48	0	0.33	2.49	0	0	0	1.89	0	0.33	0.54	318.3	0	0	0	0	0	2.95	0	0.59	0	0	0	100.65	0	0.5	0	0	0	0	1.68	0.6	0	0	0	0	0	0	0
ID221	M	5.84	1.61	0	0	7.95	0	0	0	1.26	12.98	171.47	0.62	3.75	0	0	0	1.87	0	0	0.77	110.52	0	0	0	0	0	0.73	0	0	0	0	0	95.97	0	0.86	0	0	0	0	2.01	0	0	0	0	0	0	0	0
ID222	M	7.03	0.68	0	0	9.83	0.88	0	1.61	4.07	4.98	0	0.74	7.4	0	0	0	0.92	0	0	1.06	0.49	0	0	0.26	0	0	1.84	0	0	0	0	0	147.78	0	0	0	0	0	0	1.94	0.35	0	1.21	0	0	0	0	0
ID223	F	5.21	4.71	0	0	43.2	0	0	0	7.66	8.19	0	0	2.68	0	0	0	2.39	0	0	0.86	0	0	0	0	0	0	23.97	0	0	0	0	0	11.14	0	0	0	8.71	0	0	1.92	0	0	0	0	0	0	0	0
ID224	M	8.13	0.96	0	0	10.34	0	2.88	0	1.5	15.77	0	0	4.55	0	0	0	0	0	0	0	0	0	0	0	0	0	0	0	0	0	0	0	0	0	0	0	0	0	0	0	0	0	0	0	0	0	0	0
ID225	F	5.55	0.4	0	0	2.92	1.52	0.4	0	1.48	2.27	0	0.66	2.37	0	0	0	0	0	0	0	578.47	0	0	0	0	0	1.96	0	0.39	0	0	0	18.92	0	0	0	0	0	0	1.85	0.36	0	0	0	0	0	0	0
ID226	F	6.04	79.05	0	0	8.78	0	0	0	0	4.92	0	4.6	16.93	6.87	0	0	2.83	0	0	0.82	0	0	0	0	0	0	0.49	0	0	0	0	0	11.24	0	0	0	0	0	0	0	0	0	0	0	0	0	0	0
ID227	M	6.94	1.18	0	0	10.82	0	0	2.45	3.55	12.38	0	1.21	7.43	0	0.69	0	0	0	0.85	1.54	1515.93	0	0	0.47	0	0	1.87	0	0	0	0	0	56.69	0	4.17	0	0	0	0	7.65	1.58	0	2.04	0.68	0	0	0	0
ID228	F	8.13	0.8	0	0	2.82	1.05	0.23	1.63	1.42	7.62	0	0.27	2.93	0	0	0	0.52	0	0.2	0.74	1.01	0	0	0.23	0	0	0.92	0	0.23	0	0	0	54.04	0	0.45	0	0	0	0	1.93	0.49	0	1.07	0.58	0	0	0	0
ID229	F	8.15	4.09	0	0	6.07	0	0	1.34	4.48	12.68	0	863.01	18.33	9.38	0	0	1.61	0.35	0	5.43	2.03	0	14.88	0	498.73	14.88	1.47	64.05	0	0	0.33	0	172.61	0.33	1.81	0.56	0	0	0	2.9	1.36	0	3.16	7.26	0	0.3	0	0
ID230	M	5.18	1.07	0	0	11.72	4.36	0.32	3.34	7.51	8.82	0	4.15	8.52	0	0.25	0	0	0	0.37	0.95	4.69	0	0	0.28	0	0	5.21	0	0	0	0	0	85.94	0	4.33	0	0	0.33	0	10.69	1.96	0	5.56	0.4	0	0	0	0
ID231	M	12.16	0.63	0	0	3.27	0.66	0.98	0	1.78	5.7	0	0.18	3.17	0	0	0	0.43	0	0	0.36	0.33	0	0	0	0	0	0.77	0	0	0	0	0	47.02	0	0.24	0	0	0	0	0.74	0	0	1.03	0	0	0	0	0
ID232	M	7.84	0.52	0	0	3.39	1.2	0.23	2.84	1.83	4.67	0	6.6	4.59	0	0	0	0.7	0	0	0.6	0.92	0	0	0	0	0	1.33	0	0	0	0	0	71.2	0	1.15	0	0	0	0	1.94	0.62	0	1.41	0.49	0	0	0	0
ID233	M	11.2	1.48	0	0	5.56	0	2.31	0	3.22	12.25	0	1.09	5.94	0	0	0	1.57	0	0	0.5	29.53	0	0	0	0	0	0.89	0	0.46	0	0	0	30.7	0	0.74	0	0	0	0	1.44	0	0	0	0.57	0	0	0	0
ID234	M	5.91	0.93	0	0	10.76	0	2.49	0	7.98	13.37	0	0	5.21	0	0	0	0	0	0	0.58	114.7	0	0	0	0	0	1.46	0	0	0	0	0	43.19	0	0	0	0	0	0	1	0	0	0	0	0	0	0	0
ID235	F	13.95	3.37	0	0	43.99	0	0	2.68	0	11.27	0	2.49	7.08	0	0.47	0	0	0	0	1.56	0	0	0	0.45	0	0	22.58	0	0.31	0	0	0	131.15	0	0	0	0	0	0	7.54	0.62	0	0	0	0	0	0	0
ID236	M	5.56	2.275	0	0	7.1875	15.85	0.6125	3.8	4.325	16.8875	0	0.9625	12.225	0	0	0	2.225	0	0.55	3.4125	343.312	0	0	0	0	0	1.3875	0	0	0	0	0	254.95	0	3.9875	0	0	0	0	46.0125	1.3125	0	9.475	4.575	0	0	0	0
ID237	F	8.19	1.05	0	0	6.53	0	0	1.74	0	14.34	0	0.3	2.71	0	0	0	0.62	0	0.4	0.52	413.98	0	0	0	0	0	1.09	0	0	0	0	0	87.57	0	0.95	0	0	0	0	2.18	0.84	0	1.97	0	0	0	0	0
ID238	M	7.06	1.9	0	0	5.06	0.83	0	1.74	3.45	9.11	0	0.45	4	0	0	0	0.62	0	0	0.52	158.68	0	0	0	0	0	1.55	0	0.32	0	0	0	26.64	0	0.63	0	0	0	0	0.95	0.46	0	0	0	0	0	0	0
ID239	F	11.58	2.23	0	0	5.85	9.73	0	5.39	3.39	12.28	0	6.17	10.33	0	0.41	0	0	0	3.51	2.67	1.75	0	0	0	0	0	1.75	0	0	0.36	0	0	29.13	0	1.57	0.36	0	0.35	0	89.09	0.97	0	1.65	27.88	0	0	0	3.37
ID240	M	6.19	0.29	0	0	3.19	0.52	0	0	1.58	0	0	0.62	0.31	0	0	0	0	0	0	0	0	0	0	0	0	0	0.75	0	0	0	0	0	8.88	0	0	0	0	0	0	0.43	0	0	0	0	0	0	0	0
ID241	M	12.35	1.56	0	0	2.82	3.8	2.11	0	1.84	10.82	0	0.41	7.2	0	0	0	1.22	0	0	0.75	83.8	0	0	0	0	0	0	0	0.49	0	0	0	58.04	0	0	0	0	0	0	0.82	0	0	0	0.35	0	0	0	0
ID242	M	12.43	0	0	0	3.99	0.47	0	0	1.77	4.18	0	1.4	4.65	0	0	0	0	0	0	0	138.42	0	0	0	0	0	0	0	0	0	0	0	15.32	0	0	0	0	0	0	0.98	0	0	0	0	0	0	0	0
ID243	M	6.62	1.3	0	0	9.4	10.3143	0.428571	3.12857	0	13.6857	0	4.25714	13.2143	0	0	0	1.58571	0	0.528571	2.28571	865.629	0	0	0.671429	0	0	3.22857	0	0	0	0	0	629.9	0	1.75714	0	0	0	0	10.1571	0.885714	0	10.3571	4.31429	0	0	0	0
ID244	M	11.21	1.76	0	0	5.26	0	0	0	2.97	9.34	0	0.92	8.5	0	0	0	1.16	0	0.58	0.91	768.55	0	0	0	0	0	0.95	0	0	0	0	0	99.75	0	0.93	0	0	0	0	9.63	0	0	0	0	0	0	0	0
ID245	M	9.22	1.13	0	0	4.01	0	0	5.11	2.27	16.54	0	0	4.28	0	0	0	1.13	0	0	0.54	776.76	0	0	0	0	0	25.66	0	0.38	0	0	0	121.62	0	0.59	0	0	0	0	7.05	1.38	0	0	1.12	0	0	0	0
ID246	F	9.79	1.83	0	0	14.29	0	0.39	2.4	3.4	11.67	0	2.03	4.76	0	0	0	1.44	0	0	1.72	579.74	0	0	0.49	0	0	9.82	0	0	0	0	0	78.85	0	0.55	0	0	0	0	3.7	0.39	0	2.66	0	0	0	0	0
ID247	F	5.35	1.02	0	0	8.94	4.29	0	4.77	2.51	3.04	0	0	5.35	0	0	0	2.53	0	0	1.09	1201.62	0	0	0	0	0	4.1	0	0	0	0	0	202.35	0	0	0	0	0	0	6.48	0.58	0	0	0	0	0	0	0
ID248	M	9.05	0.92	0	0	6.42	0	3.06	2.56	1.88	16.1	0	0.5	6.53	0	0	0	0.97	0	0.9	1.26	77.45	0	0	0.38	0	0	12.8	0	0.28	0	0	0	66.33	0	0.87	0	0	0	0	6.57	0.47	0	3.19	0.75	0	0	0	0
ID249	M	5.54	2.92	0	0	46.77	0	6.51	0	6.41	0	0	7.96	7.73	0	0	0	6.09	0	0	0	0	0	0	0	0	0	22	0	0	0	0	0	237.5	0	0	0	0	0	0	0	0	0	0	0	0	0	0	0
ID250	M	5.41	4.42	0	0	40.09	0	0	1.76	6.99	14.18	208.53	23	14.12	0	0.63	0	0	0	0	2.32	0	0	0	0	0	0	8.9	0	0	0	0	175.22	257.62	0	0.52	0.59	0	0	0	7.73	0.8	175.22	3.03	0	0.39	0	0	0
ID251	M	6.84	3.04	0	0	45.29	0	0	0	10.51	0	60.56	0	3.39	0	0	0	6.76	0	0	0	0	0	0	0	0	0	12.38	0	0	0	0	0	72.53	0	0	0	0	0	0	9.45	0	0	0	0	0	0	0	0
ID252	M	12.06	2.62	0	0	44.95	0	0	2.15	9.32	10.41	0	0.61	4.68	0	0	0	2.06	0	0	0.55	0	0	0	0	0	0	20	0	0	0	0	0	61.3	0	0	0	0	0	0	2.68	0.59	0	0	0	0	0	0	0
ID253	M	8.11	6.23	0	0	69.4	0	0	0	11.73	20.29	0	0.78	9.28	0	0	0	3.45	0	0	0	0	0	0	0	0	0	12.72	0	0	0	0	0	167.39	0	0	0	0	0	0	5.09	0.7	0	0	0	0	0	0	0
ID254	M	9.79	1.41	0	0	16.91	0.54	0.48	4.23	1.78	11.52	0	0.65	5.62	0	0	0	0	0	0	0.66	105.76	0	0	0	0	0	7.15	0	0.47	0	0	0	85.5	0	0.73	0	0.31	0	0	1.6	0.47	0	2.34	0	0	0	0	0
ID255	F	5.36	0.44	0	0	2.17	0.41	1.24	0	1.02	6.54	0	0.36	4.7	0	0	0	0.53	0	0	0.64	0	0	0	0	0	0	1.08	0	0	0	0	0	121.55	0	0.41	0	0	0	0	1.71	0.35	0	0	0	0	0	0	0
ID256	M	5.67	7.14	0	0	80.9	0	0	0	16.28	14.2	0	2.15	14.66	0	0	0	0	0	0	1.74	0	0	0	0	0	0	6.43	0	0	0	0	0	132.92	0	0	0	0	0	0	4.37	0	0	0	0	0	0	0	0
ID257	M	8.51	4.19	0	0	45.17	12.28	0	5.89	6.28	11.43	0	1.45	7.82	0	0	0	1.5	0	0	0.67	0	0	0	0	0	0	5.27	0	0	0	0	0	552.58	0	0.58	0	0	0	0	4.65	0.71	0	6.04	0	0	0	0	0
ID258	M	4.6	6.66	0	0	50.73	0	0	0	10.95	8.23	0	0	8.58	0	0	0	3.95	0	0	0	0	0	0	0	0	0	17.32	0	0	0	0	0	49.57	0	0	0	0	0	0	4.23	0	0	0	0	0	0	0	0
ID259	M	8.75	2.71	0	0	39.27	0	0	0	5.82	5.46	0	0.59	4.29	0	0	0	1.44	0	0	0.52	0	0	0	0	0	0	9.76	0	0	0	0	0	31.91	0	0	0	0	0	0	4.81	0	0	0	0	0	0	0	0
ID260	M	5.93	1.12	0	0	11.8	0	0	0	0	10.98	0	0	3.69	0	0	0	0	0	0	0.83	1371.72	0	0	0	0	0	6.43	0	0	0	0	0	58.25	0	0	0	0	0	0	1.48	0	0	0	0	0	0	0	0
ID261	M	7.77	0.83	0	0	9.82	3.69	0	0	2.45	6.33	0	0	2.08	0	0	0	0	0	0	0	530.46	0	0	0	0	0	4.38	0	0	0	0	0	53.57	0	0	0	0	0	0	1.18	0	0	0	0	0	0	0	0
ID262	M	5.41	3.01	0	0	47.48	0	0	0	0	13.96	0	0	3.01	0	0	0	5.55	0	0	0	0	0	0	0	0	0	10.53	0	0	0	0	0	62.56	0	0	0	0	0	0	3.75	0	0	0	0	0	0	0	0
ID263	F	5.55	2.27	0	0	37.25	0	0	2.27	5.96	7.49	0	1.05	5.68	0	0	0	3.16	0	0	0.67	0	0	0	0	0	0	11.42	0	0	0	0	0	120.71	0	0	0	0	0	0	6.46	0.7	0	1.46	0	0	0	0	0
ID264	M	14.6	2.57	0	0	42.13	0	0	0	0	7.63	56.37	0.47	5.44	0	0	0	2.48	0	0	0.45	0	0	0	0	0	0	5.07	0	0	0	0	0	45.09	0	0	0	0	0	0	1.99	0	0	0	0	0	0	0	0
ID265	M	6.49	3.55	0	0	44.71	0	0	0	7.35	12.72	0	0	7.44	0	0	0	6.08	0	0	0	0	0	0	0	0	0	13.73	0	0	0	0	0	82.7	0	0	0	0	0	0	5.98	0	0	0	0	0	0	0	0
ID266	M	5.3	2.28	0	0	19.1	0	0	1.25	4	12.89	0	0.46	8.03	0	0	0	1.91	0	0.94	0.54	282.73	0	0	0	0	0	1.41	0	0	0	0	0	71.38	0	1.54	0	0	0	0	3.31	0.66	0	2.33	0	0	0	0	0
ID267	F	12.82	0.38	0	0.89	2.83	1.37	0.57	0	1.59	3	0	2.64	2.5	0	0	0	0	0	0	0.33	0	0	0	0	0	0	0.63	0	0	0	0	0	17.43	0	2	0	0	0	0	1.64	0.82	0	0	0	0	0	0	0
ID268	M	6.71	0.44	0	0	17.38	0	1.21	2.53	1.4	6.21	0	1.08	5.52	0	0	0	0.46	0	0.36	0	347.24	0	0	0	0	0	0.96	0	0	0	0	0	53.57	0	0.95	0	0	0	0	3.89	0.53	0	0	0	0	0	0	0
ID269	M	8.23	0.53	0	0	5	0	0	0	1.98	7.07	0	0.35	4.91	0	0	0	1.3	0	0	0.32	0.58	0	0	0	0	0	0.45	0	0	0	0	0	11.83	0	0	0	0	0	0	0	0	0	0	0	0	0	0	0
ID270	F	13.95	0.62	0	0	4.26	0.32	1.03	1.26	1.49	5.71	0	1.38	3.26	0	0	0	0	0	0	0.57	5.59	0	0	0	0	0	1.8	0	0.32	0	0	0	17.53	0	0	0	0	0	0	1.67	0	0	1.36	0	0	0	0	0
ID271	F	8.12	1.78	0	0	7.73	8.87	0	0	6.73	22.55	0	0	7.84	0	0	0	1.99	0	0	0.85	0	0	0	0	0	0	1.22	0	0	0	0	0	50.08	0	0	0	0	0	0	0	0	0	0	0	0	0	0	0
ID272	F	11.36	0	0	0	4.99	1.09	0	0	0	5.16	0	0	2.87	0	0	0	0	0	0	0	7.02	0	0	0	0	0	1.82	0	0	0	0	0	16.97	0	0	0	0	0	0	2.01	0	0	0	0	0	0	0	0
ID273	M	6.25	0.78	0	0	3.74	2.05	1.95	1.83	1.79	10.61	0	0	3.96	0	0	0	1.12	0	0	0.34	4.49	0	0	0	0	0	3.02	0	0	0	0	0	65.17	0	0.34	0	0	0	0	3.48	0.5	0	1.48	0	0	0	0	0
ID274	M	6.37	0.4	0	0	2.2	1.7	0	2	0	4.6	0	0.3	1	0	0	0	0	0	0.4	0.5	343.3	0	0	0	0	0	1.1	0	0	0.1	0	0	5.3	0	0.8	0.1	0	0	0	6.5	0.5	0	0.3	0.5	0	0	0	0
ID275	M	10.737	1.225	0	0	2.245	0	0	0	0	12.285	168.635	1.15	6.055	0	0.165	0	0	0	0	0.98	166.51	0	0	0	0	0	0.48	0	0	0.225	0	0	24.75	0	0.56	0.185	0	0	0	4.43	0.58	0	0	1.74	0	0	0	0
ID276	F	7.7863	2.39	0	0	5.53	28.09	0	7	4.41	7.29	0	3.95	3.26	0	0	0	1.36	0	0	1.05	1.06	0	0	0	0	0	2.69	0	0	0	0	0	121.43	0	1.96	0	0	0	0	28.94	0.83	0	6.28	2.12	0	0	0	0
ID277	F	6.87945	0.95	0	0	8.12	0	0	3.39	0	2.78	0	0	2.19	0	0	0	0.92	0	0	0	477.21	0	0	0	0	0	1.24	0	0	0	0	0	191.07	0	0	0	0	0	0	2.71	0	0	0	0	0	0	0	0
ID278	F	7.73425	1.64	0	0	4.41	0.37	0	0	2.13	16.63	0	4.64	15.93	2.65	0.5	0	0	0	0	5.4	667.69	0	0	1.62	0	0	2.07	0	0	0.3	0	0	56.38	0	0.34	0.27	0	0	0	1.18	0.23	0	0	0.73	0	0	0	0
ID279	M	10.589	1.64	0	0	4.04	0.23	1.94	0	1.18	10.33	0	0.33	3.35	0	0	0	0	0	0	1.25	0	0	0	0.35	0	0	2.48	0	0	0	0	0	21.09	0	0.64	0	0	0	0	1.36	0	0	1.03	0	0	0	0	0
ID280	F	10.4384	1.43	0	0	7.33	0.3	0	0	1.15	4.48	0	0	2.75	0	0	0	0.76	0	0	0.38	0	0	0	0	0	0	1.22	0	0	0	0	0	56.78	0	1.35	0	0	0	0	3.31	0.38	0	1.43	0	0	0	0	0
ID281	F	5.24384	1.42	0	0	13.66	0	0	1.06	3.44	7.92	276.85	13.67	25.98	0	0.34	0	0	0	0	2.51	142.76	0	0	0	0	0	0.98	0	0	0.33	0	0	115.55	0	0.63	0.33	0	0.5	0	6.74	0	0	0	3.44	0	0	0	0
ID282	M	9.64384	0.35	0	0	5.74	0.69	0	0	0	3.67	0	0	2.1	0	0.32	0	0	0	0.32	0	0	0	0	0	0	0	0.25	0	0	0	0	0	75.24	0	0.34	0	0	0	0	0.76	0	0	0	0	0	0	0	0
ID283	F	10.4822	2.88	0	0	9.86	0	0	0	1.03	18.28	180.9	0.54	3.55	0	0	0	2.78	0	0	0.82	0	0	0	0	0	0	1.12	0	0	0	0	0	78.78	0	0.76	0	0	0	0	1.05	0	0	0	0	0	0	0	0
ID284	M	9.79726	4.11667	0	0	39.8	14.1	3.08333	0	7.45	16.6333	0	0	5.4	0	0	0	0	0	0	0	0	0	0	0	0	0	0	0	0	0	0	0	256.133	0	0	0	0	0	0	5.71667	0	0	0	0	0	0	0	0
ID285	M	9.7726	1.74	0	0	11.55	8.37	4.22	2.07	3.31	23.93	0	1.42	6.74	0	0	0	5.67	0	0.53	1.03	0	0	0	0	0	0	0.78	0	0	0	0	0	70.11	0	1.72	0	0	0	0	3.71	0	0	0	0	0	0	0	0
ID286	F	5.8411	2.53	0	0	15.16	5.08	0	0	4.55	12.02	0	2.12	10.34	0	0	0	0	0	0.56	2.08	150.35	0	0	0	0	0	1.23	0	0.28	0.32	0	0	10.58	0	0.88	0.32	0	0	0	6.11	0.37	0	1.02	0.58	0	0	0	0
ID287	F	5.12877	1.67	0	0	14	5.13	0	2.05	26.19	4.84	0	0.73	6.41	0	0.64	0	0	0	0.38	1.28	451.04	0	0	0.34	0	0	1.95	0	0.53	0	0	4.78	91.01	0	0.82	0	0	0.3	0	9.71	0.8	4.78	2.38	0	0	0	0	0
ID288	M	5.25753	1.05	0	0	5.36	0	0	2.95	1.13	9.04	411.07	0.8	4.93	0	0	0	3.71	0	0.64	0	111.41	0	0	0	0	0	1.7	0	0.51	0	0	0	37.27	0	2.53	0	0	0	0	1.74	0.8	0	0	1.22	0	0	0	0
ID289	M	7.15616	6.45	0	0	20.84	10.88	0	7.47	8.62	67.77	260.31	3.46	42.65	0	1.82	0	0	0	0.58	3.27	0	0	0	0	0	0	6.52	0	0.36	0	0	2.43	282.9	0	3.61	0	0	0	0.23	4.22	0.45	2.43	0	0.33	0	0	0	0
ID290	M	7.1589	4.78	0	0	16.89	8.39	2.17	8.45	6.77	65.35	281.07	2.93	37.96	0	1.53	0	0	0.82	0.61	2.88	1411.89	0	0	0	0	0	5.09	0	4.09	1.12	0	4.51	337.02	0	5.65	1.1	0	1.5	0.59	8.94	3.27	0	0	1.02	0	8.76	0	0
ID291	F	7.8	6.97	0	0	12.1	0.9	0	0	5.79	21.88	207.91	3.14	25.33	0	0	0	5.75	0	0	1.17	137.83	0	0	0	0	0	1.3	0	0.53	0	0	0	74.57	0	0.68	0.59	0	0	0	1.58	0	0	0	0	0	0	0	0
ID292	F	6.60548	1.08	0	0	6.8	0	0.39	1.44	2.98	10.01	88.56	1.17	4.04	0	0.27	0	0	0	0	1.02	3.65	0	0	0.29	0	0	1.13	0	0	0.3	0	0	22.92	0	0.66	0.3	0	0	0	3.76	0.52	0	0	0.49	0	0	0	0
ID293	F	7.81918	1	0	0	6.72	1.56	0.85	0	4.75	4.52	0	0.87	5.13	0	0	0	3.01	0	0	0.82	57.18	0	0	0	0	0	2.01	0	0	0	0	0	67.4	0	0	0	0	0	0	5.99	0.33	0	3.55	0	0	0	0	0
ID294	M	5.50959	4.95	0	0	3.61	2.41	0	0	3.69	11.58	29.07	58.53	10.79	0	0	0.39	4.57	0	0	1.21	0	0	0	0	47.21	0	15.99	5.26	0	0	0	0	46.13	1.94	1.6	0	0	0	0	6.67	0.97	0	2	0.68	0	0	0	0
ID295	M	6.33699	1.28	0	0	0.41	0.34	0.79	1.6	0	4.14	5.92	1.04	1.18	0	0	0	0	0	0	0.32	1.1	0	0	0	0	0	0.36	0	0	0	0	0	4.56	0	0.64	0	0	0	0	5.15	0	0	0	1.18	0	0	0	0
ID296	F	7.4	0.92	0	0	6.29	0.83	2.42	0	2.11	13.25	0	0	4.02	0	0	0	0	0	0	1.19	203.73	0	0	0	0	0	1.07	0	0	0	0	0	37.52	0	0	0	0	0	0	4.82	0	0	0	0.65	0	0	0	0
ID297	F	12.5096	1.68	0	0	11.33	0	2.01	0	2.25	11.16	0	0.82	4.66	0	0	0	1.28	0	0	0	13.25	0	0	0	0	0	0.84	0	0	0	0	0	101.38	0	0.95	0	0	0	0	1.54	0	0	0	0	0	0	0	0
ID298	M	7.15342	6.45	0	0	20.84	10.88	0	7.47	8.62	67.77	260.31	3.46	42.65	0	1.82	0	0	0	0.58	3.27	0	0	0	0	0	0	6.52	0	0.36	0	0	2.43	282.9	0	3.61	0	0	0	0.23	4.22	0.45	2.43	0	0.33	0	0	0	0
ID299	M	10.7479	1.225	0	0	2.245	0	0	0	0	12.285	168.635	1.15	6.055	0	0.165	0	0	0	0	0.98	166.51	0	0	0	0	0	0.48	0	0	0.225	0	0	24.75	0	0.56	0.185	0	0	0	4.43	0.58	0	0	1.74	0	0	0	0
ID300	F	12.5178	0.8	0	0	2.69	3.12	0	1.84	2.62	3.88	0	0.7	5.73	0	0.4	0	0	0	1.06	0.77	1332.85	0	0	0	0	0	0.93	0	0.51	0	0	0	184.66	0	1.23	0	0	0	0	3.71	0.37	0	0	0	0	0	0	0
ID301	M	11.0192	2.6	0	0.7	1.4	1	4.6	0	0	12.8	0	382.7	5	15.2	0	0	0	2.4	0	7	81	0	0	1.8	0	0	0	1.6	0	4.2	0	0	62.5	0	0	5.6	0	0	0	10.1	0	0	0.5	10.2	0	0	0	0
ID302	F	5.62192	0.7	0.8	0	2.8	1.4	0	5.2	0.5	6.9	0	0.4	1.3	0	0.3	0	0	0	0.3	0.4	195.6	0	0	0	0	0	0.9	1.4	0	0.2	0	0	34.1	0	0.8	0.1	0	0	0	4.7	0.5	0	0.9	0	0	0	0	0
ID303	F	6.09863	1.19	0	0	18.18	0	0	0	2.79	10.7	0	0	3.76	0	0	0	0	0	0	0	703	0	0	0	0	0	15.4	0	0	0	0	0	71.74	0	0	0	0	0	0	1.23	0	0	0	0	0	0	0	0
ID304	M	5.30411	2.19	0	0	5.98	10.42	3.34	3.24	3.16	17.96	0	2.39	14.47	0	0.27	0	0	0	1.04	2.14	0	0	0	0	0	0	4.77	0	0.41	0	0	0	143.12	0	1.58	0	0	0	0	17.02	0.8	0	1.62	4.8	0	0.29	0	0
ID305	M	5.47123	0.61	0	0	2.35	0.57	1.79	0	1.21	9.96	0	1.82	3.29	0	0	0	0	0	0.31	0.39	1.44	0	0	0	0	0	0.82	0	0	0	0	0	30.69	0	0.63	0	0	0	0	2.54	0	0	0.91	0.66	0	0	0	0
ID306	M	7.26849	0.68	0	0	9.16	0	0	0	2.34	4.32	0	0.49	2.28	0	0	0	1.43	0	0	0	0	0	0	0	0	0	1.39	0	0	0	0	0	61.63	0	0	0	0	0	0	1.45	0	0	0	0	0	0	0	0
ID307	F	7.05479	2.3	0	0	6.64	0	0	2.56	0	6.82	480.32	13.04	9.3	0	0.85	0	0	0	0.31	0.92	800.54	0	0	0	33.07	0	2.05	0	0	0.48	0	0	276.79	0	3.75	0.48	0	0	0.47	10.12	0.78	0	7.48	2.16	0	0	0	0
ID308	M	7.78904	0.77	0	0	6.34	2.22	0	0	1.49	3.81	141.95	0	3.65	0	0	0	0	0	0	0	0	0	0	0	0	0	1.94	0	2.1	0	0	0	66.85	0	1.07	0	0	0	0	3.48	0.38	0	0	0	0	0	0	0
ID309	M	5.09589	4.46	0	0	35.67	7.98	3.65	0	4.85	18.01	52.73	0	6.18	0	0	0	0	0	0	0	0	0	0	0	0	0	0	0	0	0	0	0	96.92	0	0	0	9.19	0	0	4.54	0	0	0	0	0	0	0	0
ID310	F	5	1	0	1.4	4.5	6.5	2.9	0	0	0	2	0	0	0	0	0	0	0	0	0	8.8	0	0	0	0	1.6	0	0	0	0.7	2	0	17.5	0	0.1	0	0	0	0	0	63.3	1.7	0	4.3	0	351.4	0	0
ID311	M	6.92	1.6	0	1.8	3.6	7.8	0	0	0	0	0	0	0	0	0.7	0.4	0	0	0.2	0	5.9	0.3	0	0	0	0	0.5	0	0	1.2	0.7	0	0	0	0.1	0	0	2.6	0	0.9	0	2.1	0.4	1	0.4	212.8	0	0
ID312	M	8	0	0	1.4	1.8	7.8	0	0	0	0	0	0	0.5	0	0	0	0	0	0	0	6.7	0	0	0	0	1	3.1	0	0	0	1	0	9.1	0	0	0	0	0	0	0	22.6	2.7	0	0	0	135.5	0	0
ID313	M	9.94247	0.37	0	0	3.47	0.37	0	0	0	6.88	0	0	1.81	0	0	0	0	0	0	0.35	0	0	0	0	0	0	0.7	0	0	0	0	0	23.34	0	0.75	0	0	0	0	0.91	0	0	0	0	0	0	0	0
ID314	M	7.75068	2.24	0	0	13.63	0	0	1.27	10.81	15.5	224.98	3.14	31.23	0	0.5	0	0	0	0	2.29	0	0	0	0	0	0	1.06	0	0	0	0	0	88.43	0	1.74	0.34	0	0	0	10.16	0.58	0	0	1.83	0	0	0	0
ID315	M	9.29863	1.56	0	0	13.15	4.46	0	0	6.16	8.31	0	0.59	3.76	0	0	0	0	0	0	0.64	320.04	0	0	0	0	0	1.36	0	0.39	0	0	0	184.56	0	0.5	0	0	0	0	4.2	0.6	0	1.91	0	0	0	0	0
ID316	F	5.75616	8.06	0	0	43.12	0	0	0	6.87	20.13	0	2.48	10.33	0	0	0	0	0	0	4.63	0	0	0	0	0	0	15.87	0	0	0	0	0	42.17	0	0	0	0	0	0	3.16	0	0	6.71	0	0	0	0	0
ID317	M	6.81096	6.96	0	0	5.65	0	4.76	2.65	8.755	3.935	0	806.09	4.465	0	0.3	0	0	0	0.215	4.725	728.305	0	14.895	0	343.18	0	1.24	60.88	0	0	0	0	140.325	0	1.28	0	0	0	0	5.305	0.995	0	2.35	1.265	0.235	0	0	0
ID318	M	7.1	0.59	0	0	0	0.69	0	0	4.15	5.6	0	97.91	7.51	0	0	0	0.82	0	0	1.27	1045.85	0	0	0	54.27	0	1.04	8.55	0	0	0	0	55.1	0	0.7	0	0	0	0	2.31	0.63	0	1.21	0.42	0	0	0	0
ID319	F	6.92055	1.74	0	0	7.06	0.69	0	1.75	0	10.93	0	1.04	7.94	0	0	0	0.58	0	0.37	1.35	994.54	0	0	0.38	0	0	2.15	0	0	0	0	0	35.03	0	0.94	0	0	0	0	1.87	0.44	0	0	0	0	0	0	0
ID320	M	9.35068	0.64	0	0	3.28	0.33	0	0	2.25	3.55	0	707.13	7.89	6.58	0	0	0	0	0	2.78	346.2	0	0	33.66	364.67	0.48	0.8	48.07	0	0.42	0	0	42.28	0	0.62	0.42	0	0	0	1.29	0	0	2.85	0.36	0	0	0	0
ID321	F	7.4137	0.72	0	0	1.93	0.59	0	0	1.37	4.04	30.8	0.66	5.88	0	0	0	1.66	0	0	0	380.52	0	0	0	0	0	10.43	0	0.39	0	0	0	45.76	0	0.83	0	0	0	0	3.87	0	0	1.68	0	0	0	0	0
ID322	M	7.36986	0.88	0	0	6.73	0.91	0	0	2.79	4.05	0	0	2.12	0	0	0	0	0	0	0	29.21	0	0	0	0	0	8.52	0	0	0	0	0	16.76	0	0	0	0	0	0	1.34	0	0	0	0	0	0	0	0
ID323	M	7.30137	1.62	0	0	27.46	6.61	0	0	4.63	6.5	0	1.23	5.61	0	0	0	0	0	0	0	724.78	0	0	0	0	0	0	0	0	0	0	0	118.91	0	0	0	0	0	0	1.67	0	0	0	0	0	0	0	0
ID324	M	8.03	3.19	0	0	18.73	0	0	0	5.47	18.9	541.76	1.62	18.17	0	0.74	0	0	0	0	2.08	415.44	0	0	0	0	0	1.86	0	0	0	0	0	249.54	0	0.72	0	0	0	0	4.11	0	0	0	1.35	0	0	0	0
ID325	M	9.92877	2.82	0	0	45.3	8.67	2.07	0	6.78	10.58	0	0	4.16	0	0	0	1.74	0	0	0	0	0	0	0	0	0	15.99	0	0	0	0	0	41.44	0	0	0	0	0	0	3.53	0	0	0	0	0	0	0	0
ID326	M	8.44384	2.46	0	0	14.35	0	0	0	4.97	10.37	328.76	2.64	12.06	0	0.58	0	0	0	0	1.33	0	0	0	0	0	0	1.78	0	0	0	0	0	53.3	0	1.93	0	0	0.59	0	3.06	0	0	0	0	0	0	0	0
ID327	F	4.08219	10.62	0	0	0	6.02	0	3.32	1.8	26.13	0	0.72	4.15	0	0	0	5.29	0	0.51	1.18	677.62	0	0	0	0	0	4.28	0	0	0	0	0	6.96	0	1.05	0	0	0	0	1.69	0.46	0	0	0.91	0	0	0	0
ID328	M	5.4274	0.85	0	0	10.8	0	0	1.65	0	6.96	0	0	2.13	0	0	0	0	0	0	0	113.93	0	0	0	0	0	0.65	0	0	0	0	0	66.75	0	0	0	0	0	0	1.13	0	0	0	0	0	0	0	0
ID329	M	5.67123	2.43	0	0	18.22	9.25	0	4.16	3.6	12.7	0	1.04	8.18	0	0	0	4.05	0	0.41	0.51	0	0	0	0	0	0	1.5	0	0.45	0	0	0	36.01	0	0.44	0	0	0	0	11.63	0.98	0	0	0	0	0	0	0
ID330	M	6.09315	0.91	0	0	6.94	0	0	0	1.76	5.9	0	0	2.68	0	0	0	0.89	0	0	0.48	611.53	0	0	0	0	0	1.25	0	0	0	0	0	159.9	0	0	0	0	0	0	1.68	0	0	0	0	0	0	0	0
ID331	F	6.21096	5.43	0	0	20.14	0	0	5.32	5.39	25.13	206.91	12.19	10.16	0	0	0	2.24	0	0	1.78	273.89	0	0	0	0	0	3.28	0	0	0	0	0	145.09	0	0.97	0.61	0	0	0	7.18	0.57	0	2.34	1.86	0	0	0	0
ID332	M	6.27123	0.44	0	0	2.9	0.77	0.79	0	0.88	4.04	0	0	1.34	0	0	0	0.76	0	0.54	0.28	31.65	0	0	0	0	0	8.17	0	0	0	0	0	57.94	0	0	0	0	0.51	0	1.62	0	0	0	0	0	0	0	0
ID333	M	12.3808	0.76	0	1.13	7.5	0.38	2.15	1.52	1.78	12.01	0	0.49	3.47	0	0	0	0	0	0	0.31	0.38	0	0	0	0	0	3.5	0	0.47	0	0	1.4	42.18	0	0.32	0	0	0	0	1.24	0.29	0	0	0	0	0	0	0
ID334	F	8.66027	1.02	0	0	6.87	0	0	1.87	1.42	6.11	0	0.49	3.61	0	0.13	0	0	0	0.35	0.74	121.96	0	0	0.2	0	0	3.32	0	0.38	0.19	0	0	31.09	0	0.7	0.21	0	0.23	0	6.69	1.08	0	1.43	0.2	0	0	0	0
ID335	M	9.61918	1.88	0	0	11.75	0	0	1.99	3.7	11.52	0	34.72	6.11	0	0	0	2.56	0	0	2.16	80.86	0	0	0	0	0	2.36	0	0.39	0	0	2.1	83.12	0	1.71	0	0	0.53	0	15.89	1.6	0	2.26	4.1	0	0	0	0
ID336	M	6.64932	0.92	0	0	11.13	0	0.35	2.15	0	9.5	68.52	1.23	11.24	0	0.5	0	0	0	0	1.12	14.77	0	0	0.31	0	0	0.69	0	0	0.32	0	0	61.84	0	0.5	0.32	0	0	0	2.56	0	0	0	0.47	0	0	0	0
ID337	M	6.80548	0.49	0	0	5.85	1.91	0	0	1.49	3.28	0	0.54	3.29	0	0	0	0.47	0	0	0.39	1159.41	0	0	0	0	0	0	0	0	0	0	0	72.49	0	0.35	0	0	0	0	2.79	0.28	0	0	0	0	0	0	0
ID338	M	5	1	0	0	0.9	3.7	0	1.8	0	7.1	0	0	0.4	0	0	0	0	0	0	0	119.4	0	0	0	0	0	1.7	0.6	0	0	0	0	10.8	0	0.4	0	0	0	0	2.8	0	0	1.2	0	0	0	0	0
ID339	M	6	0.6	0	0	1.1	1.9	0	1.8	0.4	6.4	27.9	0	2.6	0	0	0	0	0.2	0	0	182.3	0	0	0	0	0	0	0.5	0	0	0	0	39.9	0	0.7	0	0	0	0	3.5	0	0	0.3	0	0	0	0	0
ID340	M	13	0.3	0	0	2.2	0.9	0	1.1	0.3	3.4	10.5	0	1.1	0	0	0	0	0	0	0	131.6	0	0	0	0	0	0.4	0.9	0	0	0	0	23.2	0	0.4	0	0	0	0	2.2	0	0	0.3	0	0	0	0	0
ID341	M	6.5	0.7	1.5	0	1.9	1.6	0	4.7	0.7	5.9	6.9	0	2.3	0	0	0	4.7	0	0	0	177.5	0	0	0.2	0	0	1	0.5	0	0	0	0	43.6	0	0.5	0.2	0	0	0	3.1	0	0.3	1	0	0	0	0	0
ID342	M	7	1.2	0	0	3	1.7	0	2.6	0.7	10.5	12.4	0.7	3.1	0	0	0	0	0.2	0	0	0	0	0	0	0	0	0	0.4	0	0	0	0	26.2	0	0.6	0	0	0	0	6.1	0	0	0.2	0	0	0	0	0
ID343	M	5.58	1.3	0	0	1.3	5.3	0	3.7	0.7	5.9	0	0	1.2	0	0	0	0	0	0	0	54.4	0	0	0	0	0	1.6	0.3	0	0.1	0	0	42.3	0	0.9	0.1	0	0	0	5	0	0.7	0.3	0	0	0	0	0
ID344	F	12	1.8	0	0	2.3	1.7	0	1.5	1	4.8	0	1.7	3.4	0	0.6	0	0	0	0.6	1.5	174.9	0	1.9	0.4	0	0	0	0.2	0	0.4	0	0	15.3	0	0.6	0.2	0	0	0	5.6	0	0.3	0.9	0	0	0	0	0
ID345	M	8	0	0	0	0	1.4	0	1.8	0	7.8	22.6	0	2.7	0	0	0	0	0	0	0	135.5	0	0	0.5	0	0	4.8	0	0	0	0	0	14.8	0	1	0	2.4	0	0	6.7	0	0	0.5	0	0	0	0	0
ID346	F	4.53	1.7	2.7	0	2.2	1.9	0	3.1	0	6.2	0	0	2.5	0	0	0	0	0	0	0	0	0	0	0	0	0	0	0.3	0	0.1	0	0	12.8	0	0.7	0.1	0	0	0	9	0	0	0	0	0	0	0	0
ID347	M	14	0.5	0	0	1.8	0.6	0	0.9	0.3	6.3	8.8	0	0.9	0	0	0	0	0	0	0	55.9	0	0	0	0	0	1.3	0.2	0	0	0	0	6.2	0	0.6	0	0	0	0	2.6	0	0	0.5	0	0	0	0	0
ID348	M	6.67	1.1	1.5	0	1.5	1.3	0	1.9	0.3	7.1	0	0	1.5	0	0.4	0	1	0	0.4	0	43.7	0	0	0	0	0	1.2	0.2	0	0	0	0	11	0	0.9	0	0	0	0	3.8	0.6	0	0.8	0	0	0	0	0
ID349	M	11	0.2	0	0	0.7	1.1	0	1.1	0.2	5	0	0	0.6	0	0	0	0	0	0	0	62.4	0	0	0	0	0	0	0.1	0	0	0	0	12.1	0	0.6	0	0	0	0	3.6	0	0	0.4	0	0	0	0	0
ID350	M	10	1.1	0	0	0.8	0.8	0	3.3	0.3	6.1	1.3	0	1.3	0	0	0	0	0	0	0	224.8	0	0	0	0	0	1.5	0.9	0	0	0	1.5	38.7	0	0.5	0	0	0	0	2.9	0.6	0	0.6	0	0	0	0	0
ID351	M	6.75	0.7	0	0	1	0.5	0	1.5	0.2	2.3	0	0	0.7	0	0	0	0	0	0.2	0	67.5	0	0	0	0	0	1	0	0	0	0	0	17.5	0	0.4	0	0	0	0	3.4	0.4	0	1	0	0	0	0	0
ID352	F	5	0	0	0	1.2	1	0	3.4	0.9	4.5	39.5	0	3.7	0	0	0	1.5	0	0	1.1	262.2	0	0	0.3	0	0	1.5	0	0	0	0	0	16.1	0	1.5	0	1.9	0	0	2.7	0.9	0	0	0	0	0	0	0
ID353	F	10	3.4	1.7	0	3.4	1.7	0	1.6	0.7	11.2	69.5	2.1	3.1	0	0	0	0	0	0	1.6	0	0	0	0.4	0	0	2.4	0.6	0	0	0	0	20.3	0	1	0.4	3.2	0	0	5.5	0	0	0	0	0	0	0	0
ID354	M	9	1.9	0	0	1	1.3	0	4	0	11.6	0	1.1	1.4	0	0	0	3.3	0	0.8	1.1	206.4	0	0	0	0	0	8.5	0	0	0	0	0	23.4	0	1.5	0.2	0	0	0	7.2	0	0	0.5	0	0	0	0	0
ID355	F	5.25	0.9	0	0	1.5	1.7	0	3.3	0	10	0	0	1.9	1.4	0	0	1.9	0	2.1	1.3	353.8	0	0	0	0	0	1.6	0.7	0	0	0	0	61.5	0	1.9	0.1	0	0	0	4.8	1	0	0.6	0	0	0	0	0
ID356	M	8	1.6	0	0	3.5	0.9	0	5.9	0	13.4	4.3	1.2	2.4	0	0	0	0	0.2	0	0	263.3	0	0	0	0	0	0.7	0	0	0.5	0	0	40.8	0	1	0.3	0	0	0	4.7	0	0	0.5	0	0	0	0	0
ID357	F	9	1.1	0	0	2	0.7	0	2.8	0.7	10	0	0	1.7	0	0.6	0	0	0	0.6	0.9	166.2	0	0	0	0	0	2.7	0	0	0.2	0	0	12	0	0.8	0.2	0	0	0	5.6	0	0	0.4	0	0	0	0	0
ID358	M	6.75	0.7	0	0	1.3	1.1	0	8.5	0.6	6.1	0	0	1	0	0	0	0	0	0	0	194.3	0	0	0	0	0	0.9	0	0	0	0	0	29.3	0	1.1	0	0	0	0	4.1	0.9	0	0.5	0	0	0	0	0
ID359	F	9	1.3	0.4	0	0.6	0.3	0	2.4	0.4	4.4	0	0	0.5	0	0	0	0	0	0.2	0	82.8	0	0	0	0	0	1.5	0	0	0.1	0	0.6	4	0	0.2	0.1	0	0	0	3.8	0	0	0.2	0	0	0	0	0
ID360	F	8	0.7	0	0	1.5	1.2	0	2.2	0	6.9	3	0	1	0	0	0	0	0	0	0	59.8	0	0	0	0	0	0	0	0	0	0	0	28	0	0.7	0	0	0	0	7.2	0	0	0.5	0	0	0	0	0
ID361	M	6	0.4	0	0	2.2	1.7	0	2	0	4.6	0	0.3	1	0	0	0	0	0	0.4	0.5	343.3	0	0	0	0	0	1.1	0	0	0.1	0	0	5.3	0	0.8	0.1	0	0	0	6.5	0.5	0	0.3	0.5	0	0	0	0
ID362	M	8.01	1.6	0	0	2.3	1.2	0	2.6	0	16.8	35.8	0.9	2.7	0	0	0	4.3	0.3	0	1.8	214.9	0	0	0	0	0	0	0	0	0.6	0	0	35.2	0	1.5	0.4	3.5	0	0	7.8	0	0	0.4	0	0	0	0	0
ID363	F	5	0.5	0	0	3.7	2.6	0	3.7	1.2	10.3	0	0	2.9	0	0	0	2.5	0	0	0	68.5	0	0	0	0	0	0	0.4	0	0.5	0	0	34.1	0	0.6	0.3	0	0	0	15.3	0.8	0	0.6	0	0	0	0	0
ID364	F	5	1.9	0	0	3.6	1.7	0	5.5	3.6	16.6	62	1.4	21.3	0	0	0	16.1	0	0	5.4	197	0	0	1.4	0	0	0	0	0	0.8	0	0	38.4	0	2	0	0	1.7	0	13.8	0	0	1.4	0	0	0	0	0
ID365	M	7.25	0.6	0	0	1.5	2.2	0	3.3	0	8.4	7.2	0	1.3	1.3	0	0	4.1	0	0	0	0	0	0	0	0	0	0.7	0.3	0	0	0	0	28.6	0	0.8	0.1	0	0	0	4.9	0	0	0.7	0	0	0	0	0
ID366	M	7	0	0	0	1.2	0	0	0	0	6.7	0	1.8	0.8	0	0	0	0	0	0	0	43.2	0	0	0	0	0	0	0.4	0	0	0	0	32.1	0	0	0	0	0	0	5.8	0	0	0.9	0	0	0	0	0
ID367	M	13	0.4	0	0	1.2	0.8	0	1.1	0	5.4	6	0	0.8	0	0	0	0	0.1	0	0	101.6	0	0	0	0	0	0	0.3	0	0.2	0	0	43	0	0.5	0.2	0	0	0	5	0	0	0.4	0	0	0	0	0
[truncated: 85 more columns]

## Sheet: GDD group
Patients‘Number	Gender	Age	Lactic acid-2	2-Hydroxyisobutyric acid-2	Caproic acid -1	Glycollic acid-2	Oxalic acid-2	2-Hydroxybutyric acid -2	Glyoxylic acid-OX-2	3-Hydracrylic acid-2	Pyruvic acid-OX-2	Valproic-1	3-Hydroxybutyrate-2	3-Hydroxyisobutyric acid-2	2-Hydroxyl iso-valerate-2	2-Methyl-3-hydroxybutyric acid -1-2	Malonic acid-2	3-Hydroxy-iso-valerate-2	2-Keto-iso-valerate-ox-2	Methylmalonic acid-2	Ethyl hydroxypropionic acid-2	Urea-2	4-Hydroxybutyrate-2	2-Hydroxy-iso-maloic acid -2	3-Hydroxy valeric acid-2	Acetoacetic acid	2-Hydroxy-3-methylpentanoic acid -2	Benzoic acid	Acetoacetic acid-OX-2	Octanoic acid-1	2-Keto-3-methylpentanoic acid -2	2-Methyl-3-hydroxyvalerate-2	Glyceric acid - 3	Phosphate - 3	2-Methyl-3-hydroxyvalerate-2 (2)	Ethyl malonic acid -2	2- Ketone - hexanoic acid - ox-2	Acetylglycine-1	Phenylacetic acid - 1	Maleic acid-2	Succinic acid - 2	Methylsuccinic acid -2	Glyceric acid - 3	Uracil - 2	Forma acid - 2	Propionylglycine-1	Acetylglycine-1	Mevalolactone -2	Mevalolactone -1
GDD001	M	0.624658	1.53	0	0	4.32	3.44	2.15	0	1.82	11.92	0	4.24	4.76	0	0	0	0.85	0	0	0.54	0	0	0	0	0	0	0.78	0	0	0	0	0	13.95	0	0.53	0	0	0	0	2.38	0	0	1.12	1.23	0	0	0	0
GDD002	M	0.654795	2.3	0	0	2.83	6.06	0	4.33	1.36	7.93	0	0.74	6	0	0.47	0	0	0	0.64	1.12	645.25	0	0	0	0	0	27.2	0	0	0	0	0	179.82	0	0.4	0	0	0.36	0	14.03	0.47	0	0	0.98	0	0	0	0
GDD003	F	0.915068	2.42	0	0	8.53	0	0.35	7.71	0	31.84	0	1.56	21.18	0	0.57	0	0	0	0.39	2.56	1132.13	0	0	0	0	0	3.27	0	0	0.34	0	0	215.78	0	1.23	0.34	0	0	0	1.72	0.94	0	0	0.68	0	0	0	0
GDD004	M	1.1589	1.52	0	0	4.42	6.03	0	4.22	2.23	4.84	0	1.14	5.05	0	0	0	0	0	0	2.33	574.75	0	0	0	0	0	1.06	0	0	0	0	0	40.84	0	0.62	0	0	0	0	26.47	0	0	0	1.11	0	0	0	0
GDD005	F	0.810959	1.07	0	0	5.77	0.72	2.28	0	1.74	12.17	0	1.62	6.44	0	0	0	0.42	0	0	0.87	209.4	0	0	0	0	0	1.94	0	0	0	0	0	16.71	0	0.81	0	0	0	0	1.77	0	0	0	0	0	0	0	0
GDD006	F	1.27397	0.81	0	0	7.1	6.87	329.3	5	1.46	4.6	0	0	5.42	0	0	0	0.87	0	0.6	0.51	871.63	0	0	0	0	0	0.84	0	0	0	0	0	4.53	0	0.67	0	0	0	0	5.04	0	0	0	0	0	0	0	0
GDD007	M	3.54521	3.11	0	0	8.15	0.59	0	0	5.92	11.23	0	4.11	28.55	2.11	0	0	2.07	0	0	2.94	170.15	0	0	0	0	0	1.91	0	0.36	0.5	0	0	118.1	0	0.32	0.5	0	0	0	4.6	0.36	0	0	0.81	0	0	0	0
GDD008	F	3.31507	0.68	0	0	3.93	1.06	0.18	2.51	2.11	5.8	0	1.01	3.87	0.74	0	0.19	0.36	0	0.25	0	2.7	0	0	0	0	0	1.68	0	0	0	0	0	72.63	0	0.72	0	0	0	0	2.4	0.49	0	0.98	0.23	0	0	0	0
GDD009	M	2.69589	0.82	0	0	5.54	3	0.23	1.92	2.31	4.98	0	1.19	5.75	0	0.53	0	0	0	0.46	0.41	1.51	0	0	0	0	0	1.3	0	0	0.16	0	2.03	233.32	0	1.18	0.16	0	0	0	8.71	1.03	2.03	6.86	0.32	0	0	0	0
GDD010	F	2.80822	1.26	0	0	4.74	1.77	0	0	2.12	5.16	0	9.82	2.55	0	0	0	0.83	0	0	0.72	0	0	0	0	0	0	1.53	0	0	0	0	0	63.28	0	0.44	0	0	0	0	1.33	0	0	0	0	0	0	0	0
GDD011	M	2.07123	0.76	0	0	4.9	2.07	0.22	1.36	2.48	5.68	10.91	0.68	5.02	0	0.23	0	0	0	0.25	0.41	156.3	0	0	0	0	0	1.24	0	0.21	0	0	0	158.12	0	0.79	0	0.48	0	0	3.06	0.35	0	1.48	0.22	0	0	0	0
GDD012	F	3.32055	0.92	0	0	6.49	3.58	1.06	4.84	1.31	5.72	0	2.36	3.47	0	0	0	1.24	0	0	0	119.52	0	0	0	0	0	1.79	0	0	0	0	0	43.01	0	1.82	0	0	0	0	3.55	1.11	0	0	0	0	0	0	0
GDD013	M	0.484932	1.1375	0	0	3.9125	2.35	2.4875	2.3375	2.4625	14.225	0	2.1875	11.5	0	0	0	0	0	2.175	1.325	3.1625	0	0	0	0	0	2.975	0	0.5875	0	0	0	0	0	2.025	0	0	0	0	14.1875	0.9	0	0	1.9875	0	0	0	0
GDD014	M	2.18904	2.34	0	0	3.48	2.48	0	0	4.44	6.43	125.02	14.81	6.07	0	0.27	0.47	0	0	0	1.52	431.74	0	0	0	0	0	2.58	6.2	0	0	0	0	105.85	0	2.39	0	0	0	0	7.62	0.45	0	1.75	0.89	0	0	0	0
GDD015	M	0.523288	1.23	0	0	2.37	0	0	0	10.5	19.62	0	41.55	6.63	0	0.68	0	0	0	61.16	2.75	0	0	0	0	0	0	0.84	0	0	0	0	0	76.91	0	1.34	0	0	0	0	1.31	0	0	0	1.43	0	0	0	0
GDD016	M	0.539726	1.23	0	0	2.37	0	0	0	10.5	19.62	0	41.55	6.63	0	0.68	0	0	0	61.16	2.75	0	0	0	0	0	0	0.84	0	0	0	0	0	76.91	0	1.34	0	0	0	0	1.31	0	0	0	1.43	0	0	0	0
GDD017	M	2.31781	1.77	0	0	9.16	7	0	3	4.81	4.99	0	0	3.92	0	0	0	0.81	0	0	0.71	996.25	0	0	0	0	0	10.53	0	0	0	0	0	93.01	0	0.47	0	0	0	0	10.44	0.8	0	2.46	0	0	0	0	0
GDD018	M	2.64658	1.5	0	0	3.91	4.67	0	0	2.18	7.92	0	1	7.44	0	0	0	1.45	0	2.13	2.26	118.23	0	0	0	0	0	0.94	0	0	0	0	0	0	0	0.63	0	0	0	0	10.92	0	0	0	2.32	0	0	0	0
GDD019	F	4.16986	1.24	0	0	7.82	0	0	0	2.45	14.03	0	0.57	7.93	0	0	0	1.46	0	0	0.84	1080.39	0	0	0	0	0	1.43	0	0	0	0	0	282.04	0	0	0	0	0	0	2.24	0.39	0	0	0	0	0	0	0
GDD020	F	0.331507	2.67	0	0	4.34	8.94	0.27	3.12	2.65	10.49	0	2.94	5.59	0	0	0	0.84	0	1.35	1.52	1.26	0	0	0.45	0	0	1.1	0	0.48	0	0	2.73	13.87	0	1.27	0	0	0	0	20.39	0.67	2.73	1.1	4.79	0	0	0	0
GDD021	M	3.35342	0.49	0	0	2.06	1.23	0.55	0	0	3	0	0	2.49	0	0	0	0	0	0	0	78.04	0	0	0	0	0	1.43	0	0	0	0	0	9.87	0	0	0	0	0	0	0	0	0	0	0	0	0	0	0
GDD022	F	0.257534	7.04	0	0	2.41	4.7	0	4.07	2.7	5.74	0	2.72	14.27	0	0	0	1.82	0	0	4.63	0	0	0	0	0	0	16.91	0	3.96	0	0	0	69.99	0	1.07	0	0	0	0	66.04	0	0	0	0.48	0	0	0	0
GDD023	F	2.77534	0.99	0	0	4.72	0.94	2.72	2.1	3.92	15.48	0	1.84	9.64	0	0	0	1.13	0	1.54	2.45	795.45	0	0	0	0	0	2.94	0	0.3	0	0	0	205.53	0	0.99	0	0	0	0	2.18	0.43	0	0.93	0.65	0	0	0	0
GDD024	M	0.254795	0.61	0	0	2.99	3.17	0	0	1.59	2.56	0	12.82	7.05	0	0	0	1.04	0	0	1.05	254.33	0	0	0	0	0	1.91	0	0	0	0	0	119.94	0	0	0	0	0	0	7.37	0.69	0	5.68	0.71	0	0	0	0
GDD025	M	0.838356	0.59	0	0	4.29	1.22	0	1.33	1.88	5.54	33.94	3.74	4.83	0	0	0	1.87	0	0	1.87	0.48	0	0	0	0	0	1.28	0	0	0	0	0	53.94	0	1.4	0	0	0.22	0	1.48	0.45	0	1.48	0.28	0	0	0	0
GDD026	F	0.917808	1.83	0	0	4.63	0	3.83	3.75	1.05	21.23	0	29.93	10.3	0	0	0	4.4	0	0.52	2.76	831.65	0	0	0	0	0	1.57	0	0	0	0	0	84.77	0	2.67	0	0	0	0	10.92	0.76	0	0	9.61	0	0	0	0
GDD027	M	0.57	0.4	0	0	6.11	0.77	0.55	0	2.28	3.13	0	0	2.26	0	0	0	0.51	0	0	0.47	31.57	0	0	0	0	0	0.6	0	0	0	0	0	14.71	0	0	0	0	0	0	0.67	0	0	0	0	0	0	0	0
GDD028	F	0.8	2.07	0	0	11.37	6.22	5.34	2.56	6.98	29.1	0	1.19	10.03	0	0	0	2.74	0	0.51	0.87	23.06	0	0	0	0	0	2.92	0	0.44	0	0	0	98.5	0	0.94	0	0	0	0	1.48	0.6	0	7.01	0	0	0	0	0
GDD029	M	1.63562	1.16	0	0	6.32	6	0	4.62	3.76	12.43	0	1.72	10.83	3.3	0	0	11.57	0	0.9	0.61	1281.1	0	0	0	0	0	0.79	0	0	0	0	0	232.77	0	1.02	0	0	0	0	7.37	0.83	0	11.78	0.55	0	0	0	0
GDD030	M	2.07945	1.53	0	0	4.19	0	0	3.31	3.56	13.28	0	0.99	10.4	0	0.43	0	0	0	0.48	1	652.67	0	0	0.29	0	0	2.32	0	0.26	0	0	0	244.7	0	1.25	0	0	0.61	0	4.44	0.93	0	1.93	0.7	0	0	0	0
GDD031	F	1.87123	1.32	0	0	5.1	0	0	0	0	6.49	0	1.08	7.13	0	0	0	5.08	0	0	0.98	1212.6	0	0	0	0	0	2.29	0	0	0	0	0	181.52	0	0.77	0	0	0	0	6.45	0.39	0	2.14	0	0	0	0	0
GDD032	M	1.43014	1.91	0	0	10.73	4.26	7.75	2.23	8.4	41.71	0	0.79	12.42	0	0	0	3.59	0	0	1.66	637.5	0	0	0.47	0	0	0.7	0	0	0.4	0	0	197.37	0	1.66	0.4	0	0	0	13.24	0.82	0	0	2.68	0	0	0	73.7
GDD033	F	0.0712329	4.88	0	0	54.61	9.15	0	5.02	5.87	8.95	0	0.33	2.85	0	0.19	0	0	0	0	0.29	0	0	0	0	0	0	15.85	0	0.3	0	0	0	129.63	0	0	0	0	0.53	0	8.82	0.73	0	0	0	0	0	0	0.26
GDD034	F	1.1726	7.88333	0	0	110.033	15.8167	0	12.0833	16.1167	47.3667	0	3.26667	24.8167	0	0	0	11.6833	0	0	7.41667	0	0	0	0	0	0	6.21667	0	0	0	0	0	312.067	0	0	0	0	0	0	5.95	1.81667	0	0	0	0	0	0	0
GDD035	F	1.6274	0.96	0	0	4.58	0	0	3.94	2.31	14.07	0	1	12.34	0	0.31	0	0	0	0	1.79	1707.89	0	0	0	0	0	2.04	0	0.38	0	0	0	223.24	0	0.54	0	0	0	0	1.37	0.5	0	0	0	0	0	0	0
GDD036	F	1.76438	28.775	0	0	64.575	61.975	5.3	55.425	56.6	84.175	0	65.875	187.625	0	5.725	0	0	2.1	5.65	18.9	10106.2	0	0	0	0	0	31.375	5.825	2.775	3.65	0	20.725	3696.47	0	56.7	4.75	0	1.525	0	219.3	28.25	20.725	39.125	16.7	0	0	0	0
GDD037	F	0.690411	10.46	0	0	15.9	61.14	12.3	0	8.26	61.72	0	88.54	37.92	0	0	0	0	0	0	20.8	0	0	0	6.08	0	0	4.5	0	0	0	0	0	306.8	0	0	0	0	0	0	53.64	0	0	0	0	0	0	0	0
GDD038	M	2.64658	0.92	0	0	2.73	2.06	1.41	0	0	8	0	1.48	3.5	0	0	0	0	0	0	0	278.19	0	0	0	0	0	1.82	0	0	0	0	0	226.1	0	0	0	0	0	0	2.75	0	0	0	0	0	0	0	0
GDD039	F	1.13425	2.04	0	0	4.53	3.42	0	3.04	3	12.75	0	325.25	12.9	0	0	0	1.14	0	0	7.78	978.83	0	0	29.4	321.53	0	2.19	30.86	0	0	0	0	99	0	1.63	0	0	0	0	6.65	1.56	0	5.29	2.11	0	0	0	0
GDD040	M	0.194521	7.8	0	0	8.17	15.82	0	9.14	4.99	18.84	0	95.34	34	0	1.12	0	0	0	0.81	7.5	1351.2	0	0	8.08	0	0	5.32	0	0	0	0	0	373.31	0	7.04	0	0	0	0	41.14	3.03	0	0	8.7	0	0	0	0
GDD041	M	2.47945	0.41	0	0	1.44	0.73	0.47	0	0.97	2.86	0	0	0.59	0	0	0	0	0	0	0	0	0	0	0	0	0	1.26	0	0	0	0	0	26.2	0	0	0	0	0	0	0	0	0	0	0	0	0	0	0
GDD042	F	2.46301	2.36	0	0	12.28	0	0	0	4.47	13.38	0	73.85	9.77	0	0	0	5.59	0	0	3.29	1485.06	0	0	16.3	182.58	0	1.66	32.54	0	0	0	0	92.25	0	1.42	0	0	0	0	5.22	1.18	0	0	1.79	0	0	0	0
GDD043	M	2.52603	1.02	0	0	6.44	0.87	0	0	0	10.52	0	1.37	4.49	0	0	0	0	0	0	0.62	716.21	0	0	0	0	0	1.28	0	0	0	0	0	110.27	0	1.05	0	0	0	0	5.01	0.67	0	1.58	0	0	0	0	0
GDD044	M	4.56438	2.62	0	0	41.53	0	0	0	0	6.3	0	2.62	4.74	0	0	0	4.07	0	0	0.55	0	0	0	0	0	0	14.7	0	0	0	0	0	86.66	0	0	0	0	0	0	2.78	0.6	0	0	0	0	0	0	0
GDD045	M	4.10137	0.6	0	0	12.12	0	0	1.97	2.33	5.96	0	1.04	5.58	0	0	0	0.89	0	0	0.21	0	0	0	0	0	0	0.74	0	0	0	0	0	70.6	0	0.45	0	0	0	0	3.45	0.42	0	1.75	0.17	0	0	0	0
GDD046	F	0.731507	3.42	0	0	17.4	45.36	5.7	16.88	12.16	30.08	0	0	19.7	0	0	0	0	0	0	0	240.62	0	0	0	0	0	4.78	0	0	0	0	0	338.22	0	0	0	0	0	0	15.7	0	0	0	0	0	0	0	0
GDD047	M	4.28767	0.54	0	0	4.66	0	0	0	2.51	5.23	0	31.06	5.44	2.84	0	0	1.2	0	0	2.36	188.35	0	0	0	67.97	0	3.2	6.17	0	0	0	0	61.03	0	0.53	0	0	0	0	4.84	0.46	0	0	0.4	0	0	0	0
GDD048	M	2.13699	2.81	0	0	5.47	8.93	0	5.39	3.39	9.24	0	0.61	8.95	0	0	0	1.25	0	0	0	902.65	0	0	0	0	0	2.6	0	0.55	0	0	0	377.49	0	0.6	0	0	0	0	5.04	1.39	0	1.82	0	0	0	0	0
GDD049	M	0.736986	0.7	0	0	2.57	5.76	0	2.14	1.22	3.49	0	0.41	5.77	0	0	0	0	0	0	0.48	689.61	0	0	0	0	0	1.89	0	0.43	0	0	0	75.35	0	0.79	0	0	0	0	40.84	0.58	0	0	0.69	0	0	0	0
GDD050	F	1.05479	4.28044	0	0	6.73432	13.3948	2.74908	8.28413	3.96679	15.6458	0	1.56827	10.5535	0	0	0	0	0	0	0	58.4686	0	0	0	0	0	2.54613	0	0	0	0	0	114.354	0	0	0	0	0	0	9.7048	0	0	0	0	0	0	0	0
GDD051	F	3.84658	0.65	0	0	5.38	2.37	1.41	0	1.49	7.62	0	0	4.06	0	0	0	0	0	0	0	436.86	0	0	0	0	0	4.49	0	0	0	0	0	214.67	0	0	0	0	0	0	1.43	0	0	0	0	0	0	0	0
GDD052	F	2.53699	4.47778	0	0	9.24444	3.03333	4.7	4.48889	7.87778	24.8444	0	2.7	10.4778	0	0.977778	0	0	0	0.833333	5.4	2977.91	0	0	0	0	0	6.38889	0	0	0	0	0	516.033	0	1.38889	0	0	0	0	6.38889	1.25556	0	2.94444	1.14444	0	0	0	0
GDD053	M	1.45753	0.46	0	0	4.35	1.42	0.78	3.87	2.72	4.23	0	0	2.98	0	0	0	0.8	0	0	0	0	0	0	0	0	0	1.06	0	0	0	0	0	34.85	0	0	0	0	0	0	1.12	0	0	0	0	0	0	0	0
GDD054	M	1.27671	2.31	0	0	7.68	4.25	0.47	2.73	3.26	12.01	0	4.38	13.22	0	0.61	0	0	0	0	2.74	1065.73	0	0	0	0	0	4.85	0	0.43	0	0	0	113.11	0	1.88	0	0	0	0	25.95	1.37	0	3.41	1.81	0	0	0	0
GDD055	M	4.87945	1	0	0	6.08	0	0	1.49	3.86	7.6	0	0.61	4.65	0	0	0	1.56	0	0.37	0.65	4.47	0	0	0	0	0	0.87	0	0.18	0.2	0	0	56.42	0	0.38	0.2	0	0	0	3.41	0.3	0	1.28	0	0	0	0	0
GDD056	M	2.63288	1.07	0	0	10.61	0	0.33	2.29	0	11.99	0	8.83	9.46	0	0.33	0	0	0	0.31	1.87	615.62	0	0	0	0	0.26	5	0	0	0.48	0	0	73.23	0	0.78	0.31	0	0	0	1.52	0.72	0	0	0.42	0	0	0	0
GDD057	M	1.94795	2.7	0	0	46.49	0	0	2.31	6.14	3.39	0	0.49	6.63	0	0	0	6.78	0	0	0.69	0	0	0	0	0	0	6.02	0	0	0	0	0	120.08	0	0	0	0	0	0	8.74	0.49	0	0	0	0	0	0	0
GDD058	M	2.54795	0.5	0	0	2.2	4.11	0	4.14	1.08	5.09	0	2.64	1.25	0	0	0	0	0	0	0.11	0	0	0	0	0	0	3.19	0	0.31	0	0	0	66.25	0	0.6	0	0	0.15	0	1.87	0.57	0	0	0.18	0	0	0	0
GDD059	M	1.90411	0.7	0	0	5.02	2.38	0	0	2.13	7.23	0	0	4.44	0	0	0	2.36	0	0.81	0.89	348.36	0	0	0	0	0	5.83	0	0	0	0	0	242.37	0	0.39	0	0	0	0	3.23	0.36	0	0	0	0	0	0	0
GDD060	M	3.71233	0.89	0	0	4.09	4.06	0	2.22	1.6	12.13	0	0	3.94	0	0	0	1.03	0	0	0.46	230.82	0	0	0	0	0	1.31	0	0	0	0	0	68.22	0	0.78	0	0	0	0	1.36	0.49	0	1.54	0	0	0	0	0
GDD061	F	4.37534	2.02	0	0	10.81	0	0	3.4	5.68	22.7	0	1.01	13.32	0	0	0	1.24	0	0	3.12	1025.41	0	0	0	0	0	26.86	0	0	0	0	0	135.52	0	1.16	0	0	0	0	10.02	1.53	0	11.77	0.66	0	0	0	0
GDD062	F	1.47397	0.385	0	0	2.415	2.11	0.115	1.105	1.67	2.52	0	0.505	4.07	0	0.19	0	0	0	0	0.67	9.315	0.12	0	0.21	0	0	1.45	0	0.17	0	0	0	98.93	0	0.16	0	0	0	0	1.375	0.22	0	1.435	0.13	0	0	0	0
GDD063	F	0.205479	0.98	0	0	4.19	4.49	0.16	1.55	0.92	8.06	0	0.66	6.54	0	0.16	0	0	0	0.39	0.52	470.53	0	0	0.14	0	0	1.67	0	0.33	0.15	0	0	185.6	0	1.18	0.15	0	0.13	0	5.66	0.62	0	0	0.52	0	0	0	0
GDD064	M	2.75342	0.57	0	0	3.04	1.43	1.48	0	0.99	7.93	0	0.57	2.76	0	0	0	0	0	0	0	267.81	0	0	0	0	0	1.08	0	0	0	0	0	72.56	0	0	0	0	0	0	1.48	0.46	0	0	0	0	0	0	0
GDD065	F	0.512329	2.67	0	0	4.34	0	0	2.66	2.96	16.67	0	8.56	7.42	0	0	0	4.39	0	0.61	1.48	0.58	0	0	0.42	0	0	1.97	0	0	0	0	0	0	0	1.74	0	0	0	0	10.55	0.77	0	1.04	4.94	0	0	0	0
GDD066	F	0.85	2.48	0	0	4.74	8.79	3.79	1.81	1.1	20.38	0	0.58	7.15	0	0	0	0.72	0	0.37	2.52	19.57	0.31	0	0	0	0	2.74	0	0.56	0.25	0	0	6.72	0	1.51	0.25	0	0	0	28.96	0.3	0	0	6.33	0	0	0	0
GDD067	M	4.71233	1.68	0	0	10.24	0	3.17	7.87	3.9	17.97	0	1.98	11.07	0	0.49	0	0	0	0	3.12	860.6	0	0	0	0	0	2.23	0	0	0.36	0	0	57.13	0	0.57	0.36	0	0	0	4.14	0.73	0	1.45	0.99	0	0	0	0
GDD068	M	1.80548	9.7	0	0	3.66	0	0	0	1	37.73	0	2.73	9.02	0	0	0	0	0	0	0.53	89.27	0	0	0	0	0	2.65	0	0.52	0	0	0	155.76	0	0	0	0	0	0	1.03	0.59	0	0	0	0	0	0	0
GDD069	M	1.03836	0.76	0	0	3.88	7.23	0	2.86	2.46	6.29	0	11.57	8.63	0	0	0	1.07	0	0	1.48	575.58	0	0	0	0	0	1.84	0	0	0	0	0	246.54	0	0.76	0	0	0	0	3.52	0.46	0	0	0.69	0	0	0	0
GDD070	M	3.63014	2.7	0	0	5.01	0.94	1.91	0	2.01	10.58	0	0.43	5.24	0	0	0	0	0	0	0.65	412.28	0	0	0	0	0	1.2	0	0	0	0	0	92.53	0	0.88	0	0	0	0	1.51	0	0	0	0	0	0	0	0
GDD071	F	0.756164	0.59	0	0	1.14	1.4	1.01	0	1.34	5.37	0	25.52	3.76	0	0	0	1.6	0	0	0.95	0	0	0	0	0	0	1.01	0	0.46	0	0	0	3.75	0	0.91	0	0	0	0	7.84	0	0	0	4.95	0	0	0	0
GDD072	M	2.29315	1.36	0	0	8.71	11.22	0.28	3.9	6.41	7.91	0	1.44	13.39	0	0.4	0	0	0	0.34	2.51	1310.61	0	0	0	0	0	5.92	0	0.31	0.36	0	0	270.99	0	0.62	0.36	0	0	0	7.63	0.96	0	6.13	0.66	0	0	0	0
GDD073	M	0.50137	3.6	0	0	6.98333	34.2	0	18.0667	5.48333	19.4	0	15.3167	9.61667	0	0	0	0	0	0	1.55	251.55	0	0	0	0	0	7.96667	0	0.866667	0	0	0	304.4	0	2.21667	0	0	0	0	46.4167	1.61667	0	4.53333	2.78333	0	0	0	0
GDD074	M	4.53425	0.62	0	0	3.95	0.94	0	0	1.57	4.62	0	5.84	2.83	0	0	0	0.8	0	0	0.99	0.89	0	0	0	0	0	2.32	0	0	0	0	0	100.31	0	1.07	0	0	0	0	2.76	0.71	0	1.65	0.69	0	0	0	0
GDD075	F	4.44932	0.8	0	0	6.07	3.93	0	5.44	2.82	8.78	0	1.29	6.71	0	0.51	0	0	0	0.47	2.27	2063.3	0	0	0	0	0	1.66	0	0.47	0	0	0	239.73	0	0.74	0	0	0	0	6.61	1.33	0	0	0.38	0	0	0	0
GDD076	M	2.5863	639.35	0	0	110.05	36.6	121.775	14.6	62.075	2240.82	0	0	185.175	68.45	0	0	20.425	11.25	3.35	20.35	2132.62	0	0	0	0	0	12.925	0	0	15.075	0	0	317.525	0	3.3	27.175	0	0	0	14.275	2.2	0	0	27.05	0	0	0	0
GDD077	M	4.52603	1.17	0	0	5.26	0.88	1.07	0	1.82	5.9	0	0.74	6.21	0	0	0	0	0	0	0.54	297.95	0	0	0	0	0	0.72	0	0	0	0	0	49.44	0	0	0	0	0	0	2	0	0	0	0	0	0	0	0
GDD078	M	0.624658	1.53	0	0	4.32	3.44	2.15	0	1.82	11.92	0	4.24	4.76	0	0	0	0.85	0	0	0.54	0	0	0	0	0	0	0.78	0	0	0	0	0	13.95	0	0.53	0	0	0	0	2.38	0	0	1.12	1.23	0	0	0	0
GDD079	M	4.96164	0.5	0	0	4.96	0	0	0	1.67	5.53	0	0.76	3.44	0	0	0	0	0	0	0	580.63	0	0	0	0	0	1.31	0	0.34	0	0	0	142.6	0	0	0	0	0	0	1.29	0	0	0	0	0	0	0	0
GDD080	M	0.421918	3.8	0	0	5.62	5.38	0	2.19	2.73	8.71	0	2.21	6.56	0	0	0	2.21	0	0	0.91	0	0	0	0.26	0	0	1.08	0	0	0	0	0	25.65	0	0.76	0	0	0	0	17.05	0.34	0	2.05	1.33	0	0	0	0
GDD081	M	3.29315	0.52	0	0	3.39	1.2	0.23	2.84	1.83	4.67	0	6.6	4.59	0	0	0	0.7	0	0	0.6	0.92	0	0	0	0	0	1.33	0	0	0	0	0	71.2	0	1.15	0	0	0	0	1.94	0.62	0	1.41	0.49	0	0	0	0
GDD082	M	3.29315	0.43	0	0	9.32	0	0	0	1.38	5.64	0	1.96	3.67	0	0	0	0	0	0	0.53	204.03	0	0	0	0	0	1.1	0	0.32	0	0	0	29.41	0	0.37	0	0	0	0	0.6	0.51	0	0	0	0	0	0	0
GDD083	M	0.520548	0.51	0	0	5.13	0.77	0	0	2.61	4.09	0	0	2.37	0	0	0	0.64	0	0	0	0.9	0	0	0	0	0	1.47	0	0	0	0	0	72.22	0	0	0	0	0	0	1.81	0.26	0	1.67	0	0	0	0	0
GDD084	M	0.775342	0.62	0	0	2.64	0.49	0.67	0	1.27	3.98	0	0	3.1	0	0	0	0	0	0	0.6	683.59	0	0	0	0	0	0.82	0	0	0	0	0	27.69	0	0	0	0	0	0	2.4	0	0	0	0	0	0	0	0
GDD085	M	3.66575	1.06	0	0	8.36	5.84	0	2.5	2.39	5.34	30.87	1.59	2.89	0	0	0	3.69	0	0	0	173.72	0	0	0	0	0	2.64	0	0	0	0	0	41.92	0	1.2	0	8.41	0	0	6.35	0.52	0	0	0	0	0.32	0	0
GDD086	F	0.594521	0.93	0	0	3.79	0.77	0	0	1.93	9.97	0	2.71	2.14	0	0	0	1.48	0	0	0	0	0	0	0	0	0	0.57	0	0	0	0	0	75.91	0	0.56	0	0.28	0	0	2.15	0.36	0	3.31	0.27	0	0	0	0
GDD087	M	2.10959	1.07	0	0	4.8	2.59	0	3.04	2.9	5.63	0	0.32	5.97	0	0	0	1.93	0	0.29	0.29	1.07	0	0	0	0	0	1.14	0	0.38	0	0	0	182.63	0	0.98	0	0	0	0	3.69	0.8	0	1.83	0	0	0	0	0
GDD088	M	2.13973	3.51	0	0	11.23	15.98	4.02	4.02	5.02	22.6	0	2.06	10.93	0	0	0	3.57	0	1.1	1.62	817.51	0	0	0	0	0	87.34	0	0	0	0	0	102.69	0	1.8	0	0	0	0	14.45	1.06	0	0	0.97	0	0	0	0
GDD089	F	1.87123	0.34	0	0	3.33	2.39	0	0	1.96	0	0	0	0.45	0	0	0	0	0	0	0	0	0	0	0	0	0	0.81	0	0	0	0	0	17.01	0	0	0	0	0	0	0.86	0	0	0	0	0	0	0	0
GDD090	M	3.77534	0.89	0	0	9.96	0	0	0	5.76	13.46	19.79	0	4.07	0	0	0	3.17	0	0	0	689.85	0	0	0	0	0	1.56	0	0	0	0	0	89.12	0	0	0	0	0	0	3.31	0.92	0	0	0.66	0	0	0	0
GDD091	M	3.08493	1.59	0	0	6.53	0	0	5.37	4.2	6.11	0	2.12	12.12	0	0	0	1.72	0	0.71	0.89	1255.04	0	0	0	0	0	8.77	0	0	0	0	0	289.8	0	2.67	0	0	0	0	14.51	1.35	0	2.5	0.55	0	0	0	0
GDD092	M	0.616438	0.54	0	0	6.52	2.11	0	0	0.98	3.08	0	1.97	3.01	0	0	0	0	0	0	0	612.77	0	0	0	0	0	1.64	0	0	0	0	0	75.71	0	0.6	0	0	0	0	3.45	0.39	0	0	0	0	0	0	0
GDD093	M	2.86027	1.13187	0	0	5.63736	2.0989	0	0	3.28571	9.47253	0	1.38462	5.25275	0	0	0	1.14286	0	3.82418	0	0.912088	0	0	0	0	0	0.912088	0	0	0	0	0	90.4176	0	1.15385	0	0	0	0	2.98901	0	0	3.14286	1.31868	0	0	0	0
GDD094	M	3.11233	1.21	0	0	7.54	0	0.25	2.79	3.09	12.08	0	1.29	12.66	0	0.56	0	0	0	0.59	2.57	1681.66	0	0	0	0	0	4.32	0	0.37	0	0	0	151.56	0	3.69	0	0	0.38	0	4.78	1.51	0	3.74	0.54	0	0	0	0
GDD095	F	3.67123	0.94	0	0	7.95	0	0	1.48	2.35	4.29	0	0	2.16	0	0	0	0	0	0	0	0	0	0	0	0	0	1.69	0	0	0	0	0	89.62	0	0	0	0	0	0	1.93	0	0	2.25	0	0	0	0	0
GDD096	M	0.980822	8.09756	0	0	27.7561	26.5366	4.58537	12.6585	14.2683	24.878	0	0	16.6341	22.6585	0	0	6.39024	0	1.87805	2.70732	0	0	0	0	0	0	2.68293	0	1.43902	0	0	0	272.195	0	3.58537	0	0	1.82927	0	4.2439	0	0	4.73171	1.87805	0	0	0	0
GDD097	M	0.323288	0.35	0	0	1.15	1.55	0.41	0	0.92	2.28	0	0	1.15	0	0	0	0	0	0	0	0	0	0	0	0	0	0.37	0	0	0	0	0	5.33	0	0.14	0	0	0	0	1.36	0	0	0.47	0.26	0	0	0	0
GDD098	F	0.517808	0.63	0	0	8.45	0	0	2.01	2.1	3.78	0	0.42	5.2	0	0	0	2.32	0	0.57	0.84	863.35	0	0	0	0	0	1.2	0	0.3	0	0	0	120.21	0	2.34	0	0	0	0	3.72	0.37	0	0	0	0	0	0	0
GDD099	F	0.523288	0.59	0	0	1.77	6.6	0	4.06	0	11.12	0	2.28	5.62	0	0	0	1.04	0	0	0.82	657.12	0	0	0	0	0	0	0	0	0	0	0	45.93	0	0.49	0	3.1	0	0	26.74	0.83	0	0	2.53	0	0	0	0
GDD100	F	1.63288	0.79	0	0	7.65	1.77	0.81	0	4.89	4.32	0	1.73	2.59	0	0	0	1.24	0	0	0	359.85	0	0	0	0	0	1.41	0	0	0	0	0	282.64	0	0	0	0	0	0	1.93	0	0	0	0	0	0	0	0
GDD101	F	4.25753	1.34568	0	0	5.23457	4.2963	1.69136	2.96296	2.46914	9.44444	0	0.358025	5.93827	0	0	0	0.901235	0	0	0.382716	0.91358	0	0	0	0	0	1.71605	0	0.592593	0	0	0	62.5309	0	0.851852	0	0	0	0	10.5309	0.395062	0	0.790123	1.37037	0	0	0	0
GDD102	M	3.19452	0.6	0	0	2.02	0.87	0	0	0	4.63	0	0	2.07	0	0	0	0	0	0	0	120.4	0	0	0	0	0	0.73	0	0.41	0	0	0	58.07	0	0	0	0	0	0	0	0	0	0	0	0	0	0	0
GDD103	M	3.32877	6.24	0	0	5.58	18.19	6.62	2.25	13.38	7.07	0	1874.97	26.13	0	0.62	0	0	0	0	15.03	413.67	0	19.24	0	680.25	19.24	0.99	86.69	0	0	0	0	173.51	0	2.77	0	0	0	0	2.31	1.66	0	2.5	2.94	0	0	0	0
GDD104	M	1.07945	0.96	0	0	3.27	7.32	1.37	1.76	1.43	7.37	0	2.85	8.63	0	0.48	0	0	0	0	1.1	306.15	0	0	0.3	0	0	1.08	0	0	0	0	0	139.53	0	0.65	0	0	0	0	10.74	0.48	0	2.11	1.62	0	0	0	0
GDD105	M	0.849315	0.82	0	0	4.06	7.82	0	6.33	2.26	4.71	0	0.36	7.5	0	0	0	1.35	0	0	0.47	698.7	0	0	0	0	0	1.36	0	0.56	0	0	0	277.93	0	0.68	0	0	0	0	6.9	0.63	0	5.21	0.63	0	0	0	0
GDD106	M	1.09863	0.92	0	0	2.09	3.68	0	0	1.73	4.12	0	1.05	3.91	0	0	0	1.15	0	0.86	0.52	1054.99	0	0	0	0	0	1.53	0	0	0	0	0	7.65	0	3.13	0	0	0	0	12.09	1.11	0	1.44	2.25	0	0	0	0
GDD107	F	3.27945	2.49	0	0	11.72	0.93	3.26	0	7.93	18.15	0	2.75	12.04	0	0	0	1.76	0	1.11	0	299.29	0	0	0	0	0	3.55	0	0	0	0	0	24.55	0	0	0	0	0	0	2.38	0	0	0	0	0	0	0	0
GDD108	M	2.89589	3.66	0	0	7.3	2.92	3.46	2.96	3.26	19.26	0	0.99	9.14	0	0	0	1.02	0	0.5	1.24	1365.45	0	0	0.35	0	0	1.65	0	0.45	0	0	0	103.1	0	0	0	0	0	0	2.12	2.26	0	5.41	0	0	0	0	0
GDD109	F	2.39178	2.18	0	0	13.29	2.23	1.17	2.58	2.6	6.58	0	1.35	4.05	0	0	0	1.89	0	0	0.76	0	0	0	0	0	0	75.14	0	0	0	0	0	306.62	0	0.35	0	0	0.53	0	1.88	0.31	0	0	0	0	0	0	0
GDD110	M	0.427397	3.08	0	0	12.12	37.72	5.38	15.4	8.88	29.16	0	2.68	23.58	0	1.62	0	0	0	0	6.4	324.72	0	0	0	0	0	8.26	0	0	0	0	0	269.14	0	3.06	0	0	0	0	66.44	2	0	5.42	5.38	0	0	0	0
GDD111	M	0.427397	66.8333	0	0	20.35	6.21667	2.23333	17.25	17.1333	365.3	0	17.95	34.9833	0	0	0	9	0	0	17.85	26.5667	0	0	5.4	0	0	0	0	0	0	0	0	21.45	0	1.56667	0	0	0	0	62.0667	0	0	0	48.05	0	0	0	0
GDD112	F	2.55342	0.86	0	0	4.69	0	3.69	2.49	0.98	19.31	0	0.39	3.84	0	0	0	2.15	0	0.19	0.29	534.59	0	0	0	0	0	2.4	0	0.25	0.16	0	0	78.35	0	0.48	0.16	0.34	0	0	1.7	0.5	0	0.59	0.19	0	0	0	0
GDD113	F	0.706849	4.25	0	0	4.28	5.68	0.29	2.98	1.79	11.47	0	2.89	12.87	0	0.53	0	0	0	0	2.23	1132.94	0	0	0	0	0	2.47	0	0	0	0	0	152.17	0	1.59	0	0	0	0	8.15	1.47	0	0	1.13	0	0	0	0
GDD114	M	0.509589	8.15	0	0	2.96	3.71	0	2.2	4.08	20.52	0	244.94	10.6	3.63	0	0	6.37	0	0.4	5.05	0.67	0	0	0	56.51	0	0.94	20.02	0.42	0.49	0	0	272.53	0	2.62	0.49	0	0	0	12.15	0.71	0	3.45	28.46	0	0	0	0
GDD115	F	0.830137	1.48	0	0	3.57	1.68	0	0	1.46	5.72	0	0	4.82	0	1.4	0	0	0	1.4	0.63	1.14	0	0	0	0	0	1.35	0	0	0	0	0	0	0	0	0	0	0	0	4.62	0	0	0	0.85	0	0	0	0
GDD116	M	1.81644	0.92	0	0	2.88	4.2	0.28	1.55	1.56	4.84	0	0.64	5.11	0	0	0	0.55	0	0	0.48	890.99	0	0	0	0	0	1.14	0	0.34	0	0	0	80.51	0	0.48	0	0	0	0	14.09	0.78	0	3.06	0.66	0	0	0	0
GDD117	F	1.00548	3.86	0	0	46.27	7.32	0	2.92	6.83	19.16	0	1.18	3.49	0	0	0	2.77	0	0	0.46	0	0	0	0	0	0	3.66	0	0	0	0	10.69	144.84	0	0	0	0	0	0	3.49	0	10.69	0	0	0	0	0	0
GDD118	M	0.624658	5.9	0	0	6.03	10.27	0	7.21	3.34	43.27	0	1.94	9.3	0	0	0	1.74	0	0.53	1.48	1813.1	0	0	0.37	0	0	1.7	0	0	0	0	0	128.32	0	2.36	0	0	0.34	0	9.39	1.78	0	6.79	1.92	0	0	0	0
GDD119	F	0.331507	1.57	0	0	4.18	6.92	0.44	1.46	4.5	6.72	0	1.01	9.2	0	0	0	2.98	0	0.44	1.23	128.22	0	0	0.38	0	0	1.05	0	0	0	0	1.99	423	0	0.91	0	0	0	0	19.9	0.55	1.99	2.46	2.44	0	0	0	0
GDD120	M	8.77808	0.63	0	0	2.43	1.42	1.41	0	1.69	7.46	0	1.43	6.72	0	0	0	5.86	0	0	0.84	0.91	0	0	0	0	0	5.65	0	0.55	0	0	0	101.5	0	0.88	0	0	0.58	0	2.08	0.67	0	1.28	0	0	0	0	0
GDD121	F	1.62466	0.4	0	0	3	1.48	0	0	2.62	2.84	0	244.34	6.05	0	0	0	1.99	0	0	2.56	1.74	0	0	37.03	400.65	0	3.7	26.57	0	0	0	0	83.93	0	0.95	0	0	0.45	0	2.11	0.54	0	0	0	0	0	0	0
GDD122	M	3.56986	1.72	0	0	7.15	0.54	0	0	1.78	14.5	239.2	0	3.37	0	0	0	3.08	0	0	0.57	121.52	0	0	0	0	0	0	0	0	0	0	0	26.29	0	0.55	0	0	0	0	1.48	0	0	0	0	0	0	0	0
GDD123	F	3.95068	197.96	0	0	15.54	0	0	48.24	17.36	32.46	0	234.98	145.68	19.24	2.76	0	0	0	0	10.28	0	0	0	35.58	108.02	0	19.36	14.52	95.52	0	0	0	36.6	0	12.22	0	0	0	0	11.24	5.76	0	0	5.58	0	0	0	0
GDD124	M	3.13151	6.125	0	0	11.7	19.5	0	54.1	8.275	26.75	67.175	21.025	41.975	0	0	0	0	0	0	4.5	2.925	0	0	0	0	0	14.8	0	0	0	0	0	209.3	0	4.275	0	0	0	0	24.05	2.15	0	0	3.775	0	0	0	0
GDD125	M	2.76164	2.7	0	0	3.92	15.48	0.32	3.51	6.5	14.73	0	2.09	10.03	0	0.32	0	0	0	0.64	1.16	0.58	0	0	0.3	0	0	1.85	0	0	0	0	0	200.81	0	2.42	0	0	0	0	33.3	0.76	0	1.23	4.76	0	0	0	0
GDD126	F	0.443836	2.61	0	0	5.87	0.52	0	0	3.75	8.05	0	2.15	10.58	0	0	0	0.54	0	0	0.8	0.6	0	0	0	0	0	1.16	0	0	0.28	0	0	48.56	0	0	0.28	0	0	0	0.82	0	0	0	0	0	0	0	0
GDD127	F	1.7863	12.15	0	0	1.38	11.59	0.44	2.1	1.28	12.06	0	1.17	2.43	0	0	0	0	0	0	0	0.49	0	0	0	0	0	4.93	0	0	0	0	0	0	0	0	0	0	0	0	0.46	0	0	0	0	0	0	0	0
GDD128	M	1.99178	0.59	0	0	8.75	0.99	0	1.34	4.72	4.59	0	2.29	4.6	0	0.27	0.45	0	0	0.32	0.49	14.64	0	0	0	0	0	0.99	0	0.28	0	0	0	72.26	0	0.51	0	0	0	0	3.01	0.6	0	2.14	0	0	0	0	0
GDD129	F	2.3863	1.89	0	0	7.36	12.15	0.41	4.97	3.27	5.5	207.22	0	7.78	0	0.39	0	0	0	0	0.3	2.71	0	0	0	0	0	1.64	0	0.31	0.45	0	0	197.57	0	0.77	0.45	0	0.54	0	44.18	0.55	0	1.97	1.76	0	0	0	0
GDD130	M	1.60548	0.48	0	0	6.06	0	0	1.56	1.27	3.96	0	1.2	5.24	0	0	0	0.84	0	0	0.68	1520.9	0	0	0	0	0	1.17	0	0.26	0	0	0	185.33	0	0.54	0	0	0	0	2.54	0.59	0	2.69	0	0	0	0	0
GDD131	M	0.821918	28.4762	0	0	22.5476	23.6667	31.6905	39.4286	19.5714	172.262	0	16.0476	27.2619	0	0	0	3.61905	0	1.66667	7.2381	0	0	0	0	0	0	23.0238	0	0	0	0	0	31.3333	0	3.61905	0	0	0	0	51.5238	2.64286	0	5.80952	9.78571	0	0	0	0
GDD132	M	2.66027	3.75	0	0	6.09	9.54	0	0	3.73	10.74	0	1.26	4.15	0	0	0	0.96	0	0	0.98	607.13	0	0	0	0	0	1.45	0	0	0	0	0	476.57	0	0	0	0	0	0	2.7	0	0	0	1.38	0	0	0	0
GDD133	M	0.279452	0.67	0	0	3.37	0.99	1.22	0	0	6.48	0	0	0.91	0	0	0	0	0	0	0	196.68	0	0	0	0	0	1.34	0	0	0	0	0	49.67	0	0	0	0	0	0	1.98	0	0	0	0	0	0	0	0
GDD134	M	2.77808	3.675	0	0	13.4	20.35	0	187.625	12.775	0	0	0	3.925	0	0	0	0	0	0	0	449.6	0	0	0	0	0	5.125	0	0	0	0	0	219.275	0	0	0	0	0	0	12.525	0	0	10.15	0	0	0	0	0
GDD135	M	3.2411	1.38	0	0	8.46	0	0.33	2.95	17.95	13.83	0	0.96	9.26	0	0.31	0	0	0	0	2.12	1976.08	0	0	0	0	0	1.53	0	0.59	0	0	0	286.78	0	2.54	0	0	0.3	0	1.44	0.53	0	3.52	0	0	0	0	0
GDD136	M	3.32329	0.99	0	0	1.84	0	0	0	1.44	9.8	0	25.38	6.21	0	0	0	0	0	0	0.78	11.43	0.33	0	0	0	0	0.92	0	0	0	0	0	92.55	0	1.72	0	0	0	0	4.7	0.5	0	2.12	2.27	0	0	0	0
GDD137	M	3.32329	2.7	0	0	9.73	2.38	0.28	5.24	8.76	10.93	0	0.93	8.18	0	0.24	0.31	0	0	0.62	1.46	1151.39	27.38	0	0	0	0	3.7	0	0.37	0	0	0	61.01	0	1.23	0	0	0	0	8.35	0.95	0	1.29	0.88	0	0	0	0
GDD138	M	2.38082	5.58	0	0	54.74	13.88	0	4.35	7.88	38.84	0	1.73	10.19	0	0.64	0	0	0	0	1.71	0	0	0	0.45	0	0	3.15	0	0	0	0	0	87.09	0	0	0.59	0	0	0	70.65	1.45	0	0	0.42	0	0	0	0
GDD139	F	3.82466	1.32	0	0	7.99	4.55	2.44	2.52	4.88	13.51	0	1.25	7.06	0	0	0	1.11	0	0.25	0.95	3.72	0	0	0.27	0	0	1.52	0	0	0	0	0	145.84	0	1.01	0	0	0	0	4.6	1.1	0	2.52	0.52	0	0	0	0
GDD140	F	1.04932	0.89	0	0	5.25	0	0	3.03	1.58	7.63	0	0.64	8.84	0	0.28	0	0	0	0.24	0.51	1250.41	0	0	0	0	0	4.63	0	0.29	0	0	0	227.46	0	0.76	0	0	0	0	6.45	0.78	0	3.51	0	0	0	0	0
GDD141	M	2.69589	1.06	0	0	3.35	0.52	1.59	1.79	1.41	8.61	0	0	2.82	0	0	0	0	0	0	0	0	0	0	0	0	0	0	0	0	0	0	0	0	0	1.09	0	0	0	0	0.66	0.34	0	0	0	0	0	0	0
GDD142	M	3.01918	0.65	0	0	5.77	1.09	0	0	1.18	11.91	0	0	1.36	0	0	0	0	0	0	0	858.56	0	0	0	0	0	0.92	0	0	0	0	0	76.18	0	0.51	0	0	0	0	0.96	0	0	0	0	0	0	0	0
GDD143	F	4.68767	7.34	0	0	11.42	0.73	0	2.8	7.93	37.88	0	19.68	16.43	0	0	0	0	0	0.85	3.01	56.25	0	0	0	0	0	20.04	0	0.5	0	0	0	51.12	0	0.9	0	0	0	0	4.35	0.69	0	1.24	3.47	0	0	0	0
GDD144	M	0.172603	0.74	0	0	4.28	5.45	0.62	2.88	1.84	3.66	0	0.84	6.56	0	0	0	2.02	0	0.26	0.85	12.43	0	0	0.25	0	0	2.77	0	0.35	0	0	0	66.99	0	0.39	0	0.62	0.36	0	6.2	0.7	0	1.56	0	0	0	0	0
GDD145	M	0.49863	1.55	0	0	6.755	2.79	0	5.95	9.89	13.11	0	338.065	11.11	0	0.24	0.18	0	0.23	0.33	4.77	378.58	0	10.225	0	359.435	10.225	1.065	41.075	0	0	0	0	111.455	0	1.32	0	0	0	0	5.84	0.95	0	0	2.16	0	0	0	0
GDD146	M	3.73151	0.37	0	0	1.24	0.75	0	0	0	0	0	1.34	0.64	0	0	0	0	0	0	0	0	0	0	0	0	0	1.94	0	0	0	0	0	5.18	0	0	0	0	0	0	0.55	0	0	0	0	0	0	0	0
GDD147	M	0.991781	0.65	0	0	1.33	2.63	0.73	1.93	1.68	4.22	186	4.67	4.88	0	0	0	7.84	0	0	0.73	0	0	0	0	0	0	0.64	0	0.41	0	0	0	25.81	0	0.79	0	0	0	0	7.51	0	0	0	1.04	0	0	0	0
GDD148	M	0.649315	1.43	0	0	6.86	3.88	0	0	3.83	5.92	0	3.96	7.04	0	0.29	0	0	0	0.83	1.38	289.87	0	0	0.4	0	0	2.75	0	0	0	0	0	133.22	0	1.1	0	0	0	0	12.83	0.98	0	9.01	0.7	0	0	0	0
GDD149	M	0.764384	0.98	0	0	5.54	0	0	0	1.13	10.01	11.64	0	2.56	0	0	0	0	0	0	0	9.03	0	0	0	0	0	0.59	0	0	0	0	0	18.77	0	0.42	0	2.39	0	0	1.06	0	0	0	0	0	0	0	0
GDD150	M	2.06027	1.32	0	1.32	6.43	4.48	0.31	4.95	3.16	6.35	0	3.43	10.35	0	0.49	0	0	0	0.29	0.95	313.32	0	0	0	0	0	3.19	0	0	0	0	2.37	241.27	0	1.07	0	0	0.3	0	7.44	0.97	2.37	3.29	0.33	0	0	0	0
GDD151	F	2.01096	1.45	0	0	7.3	0	0	8.21	5.69	11.13	0	171.64	5.59	0	0	0	3	0	0	1.6	179.49	0	0	27.5	297.04	0	7.5	21.54	0.52	0.42	0	0	53.01	0	1.34	0.42	0	0	0	3.51	0.78	0	5.83	2.36	0	0	0	0
GDD152	M	4.99726	45.79	0	0	6.1	38.69	9.53	4.83	7.66	34.07	0	27.95	26.72	10.19	0	0	0.96	0	0	3.73	0	0	0	0	0	0	5.66	0	0	0	0	0	254.52	0	0.5	0	0	0	0	3.19	0	0	0	3.05	0	0	0	0
GDD153	F	3.10685	0.81	0	0	1.69	1.2	1.19	0	0.86	6.39	0	0.81	3.24	0	0	0	2.66	0	0	0.83	0	0	0	0	0	0	2.55	0	5.4	0	0	0	0	0	0.45	0	0	0	0	4.88	0.63	0	0	0.99	0	0	0	0
GDD154	M	4.39178	1.26	0	0	6.47	2.5	0	0	2.03	10.37	0	0	4.14	0	0	0	0	0	0	1.11	174.37	0	0	0	0	0	0	0	0	0	0	0	44.91	0	0.91	0	0	0	0	0.99	0	0	0	0	0	0	0	0
GDD155	M	4.85753	0.76	0	0	16.43	0.53	0	0	1.36	5.95	0	0	2.69	0	0	0	0	0	0	0	437.22	0	0	0	0	0	1.99	0	0	0	0	0	70	0	0	0	0	0	0	4.63	0	0	0	0	0	0	0	0
GDD156	M	1.13973	27.26	0	0	4.27	9.76	0	7.07	2.08	22.64	0	0.72	5.4	0	0	0	1.74	0	0.61	0.64	0	0	0	7.61	0	0	10.22	0	0	0	0	0	5.63	0	3.14	0	0	0.38	0	13.05	0.42	0	0	2.59	0	0	0	0
GDD157	M	1.01096	0.475	0	0	3.065	0.28	0	0	0	4.205	0	0	1.89	0	0	0	0	0	0	0.19	0	0	0	0	0	0	0.77	0	0	0	0	0	8.895	0	0	0	0	0	0	0.35	0	0	0.785	0	0	0	0	0
GDD158	M	2.15616	0.58	0	0	2.61	2.76	0	0	0	9.95	0	0.42	5.35	0	0	0	1.51	0	0	0.85	477.33	0	0	0	0	0	1.03	0	0	0	0	0	89.37	0	0.42	0	0	0	0	1.99	0	0	0	0	0	0	0	0
GDD159	M	3.10137	3.94	0	0	3.23	4.37	0	5.47	0	12.23	0	2.11	4.81	0	0	0	0	0	0	0.82	720.42	0	0	0	0	0	1.63	0	0	0	0	0	63.45	0	1.23	0	0	0	0	19.42	1.22	0	0	1.7	0	0	0	0
GDD160	F	3.1726	0.63	0	0	3.81	1.12	0	0	3.98	4.73	0	1.45	7.54	0	0	0	2.82	0	0	1.33	0	0	0	0.39	0	0	3.19	0	0	0	0	0	36.18	0	0.51	0	0	0	0	1.35	0	0	0	0	0	0	0	0
GDD161	M	3.86849	1.13	0	0	4.03	0.81	0	2.83	2.62	6.01	0	280.81	8.77	0	0	0	3.52	0	0	1.15	0.67	0	0	11.87	131.54	0	0.99	15.63	0	0	0	0	104.3	0	1.24	0	0	0	0	1.78	0	0	5.06	0.48	0	0	0	0
GDD162	M	4.31233	5.325	0	0	19.475	15.2	10.225	20.225	0	58.4	0	0	19.25	0	0	0	12.7	0	0	0	5071.38	0	0	0	0	0	12.025	0	0	0	0	0	574.25	0	0	0	0	0	0	9.05	0	0	0	0	0	0	0	0
GDD163	F	3.1726	1.05	0	0	4.92	0	0.26	1.39	1.72	11.8	0	4.96	6.93	0	0.33	0	0	0	0.32	1.82	390.63	0	0	0	0	0	2.77	0	0.3	0	0	1.22	128.06	0	1.83	0	0	0	0	3.39	0.78	0	0	0.68	0	0	0	0
GDD164	F	0.641096	1.45	0	0	3.33	3.02	0	1.94	2.26	7.28	0	4.78	7.55	0	0.33	0	0	0	0	1.56	773.01	0	0	0.42	0	0	1.59	0	0	0	0	0	116.59	0	1.79	0	0	0.38	0	11.3	1.13	0	4.83	0.87	0	0	0	0
GDD165	F	0.641096	0.89	0	0	3.15	4.56	0.33	3.26	3.79	5.15	0	65.47	4.69	0	0	0	1.94	0	0	0.99	486.03	0	0	5.22	60.71	0	1.03	12.83	0	0	0	0	48.88	0	2.17	0	0	0	0	8.72	1.88	0	3.49	1.86	0	0	0	0
GDD166	F	3.00822	3.36	0	0	13.94	11.54	0	9.26	4.7	16.08	0	2.96	23	0	0.64	0	0	0	0	3.66	1491.6	0	0	0	0	0	13.6	0	0	0.86	0	0	308.62	0	1.06	0.86	0	0	0	14.1	1.1	0	0	0	0	0	0	0
GDD167	F	0.528767	0.51	0	0	4.1	4.08	0	0	1.47	0	0	0.64	1.78	0	0	0	0	0	0	0	116.74	0	0	0	0	0	1.12	0	0	0	0	0	33.18	0	0	0	0	0	0	1.73	0	0	0	0	0	0	0	0
GDD168	M	4.11507	0.98	0	0	5.48	0	0	0	0	6	0	16.69	6.22	0	0	0	0.81	0	0	1.21	724.13	0	0	0	0	0	2.35	0	0	0	0	0	158.13	0	0.55	0	0	0	0	7.11	1.09	0	8.41	0.81	0	0	0	0
GDD169	M	0.863014	7.96	0	0	37.13	0	0	3.98	5.04	15.88	0	0.78	7.69	0	0	0	1.77	0	0	0.59	0	0	0	0	0	0	5.11	0	0	0	0	0	92.07	0	0	0	0	0.39	0	4.57	0.45	0	0	0	0	0	0	0
GDD170	M	2.99452	3.7	0	0	49.95	0	0	5.07	6.82	17.19	0	0.55	9.55	0	0	0	0	0	0	0	0	0	0	0	0	0	11.73	0	0.57	0	0	0	215.19	0	0	0	0	0.53	0	5.06	1.18	0	4.54	0	0	0	0	0
GDD171	F	0.627397	0.8	0	0	2.05	8.11	0	1.75	1.15	3.32	0	0.97	7.28	0	0	0	0.68	0	0.34	0.84	227.67	0	0	0	0	0	1.5	0	0.49	0	0	0	204.56	0	0.8	0	0	0.47	0	24.28	0.36	0	4.02	0.9	0	0	0	0
GDD172	F	2.20274	3.04	0	0	44.47	0	0	0	0	0	0	0	7.55	0	0	0	0	0	0	0	0	0	0	0	0	0	19.01	0	0	0	0	0	89.66	0	0	0	0	0	0	0	0	0	0	0	0	0	0	0
GDD173	M	0.334247	1.36	0	0	6.33	13.96	0	3.11	0	4.44	0	0.71	8.03	0	0	0	1.68	0	0	1.32	623.53	0	0	0	0	0	1.97	0	0	0	0	0	126.57	0	0.92	0	0	0	0	20.36	0.48	0	4.83	2.07	0	0	0	0
GDD174	M	3.55068	4.36	0	0	59.38	3.81	0	5.05	12.63	14.56	0	0.72	10.99	0	0	0	6.34	0	0	0.54	0	0	0	0	0	0	26.82	0	0	0	0	0	87.13	0	0	0	0	0	0	3.86	0	0	0	0	0	0	0	0
GDD175	M	2.82192	2.57	0	0	7.51	0	0	2.12	0	6.62	0	1.1	2.48	0	0	0	0.81	0	0	0.79	1310.54	0	0	0	0	0	10.43	0	0	0	0	0	108.2	0	0.73	0	0	0	0	3.86	0.47	0	1.91	0	0	0	0	0
GDD176	F	1.71507	0.53	0	0	5.2	2.64	0	10.33	1.62	4.81	0	0.51	3.3	0	0	0	0.63	0	0	0.39	1287.86	0	0	0	0	0	1.34	0	0	0	0	0	114.86	0	0	0	0	0	0	2.77	0.43	0	2.12	0	0	0	0	0
GDD177	M	1.45479	1.35	0	0	7.16	5.63	0	0	0	6.73	0	2.27	10.77	0	0	0	2.48	0	0	1.72	1295.43	0	0	0	0	0	1.55	0	0	0	0	0	215.24	0	0.48	0	0	0	0	8.09	0	0	0	0.65	0	0	0	0
GDD178	M	2.37808	2.71	0	0	34.37	6.11	0	4.33	5.6	3.43	0	12.58	5.65	0	0	0	3.07	0	0	1.33	0	0	0	0	0	0	11.97	0	0.57	0	0	0	349.42	0	0	0	0	0	0	16.78	2	0	2.63	0	0	0	0	0
GDD179	M	1.93699		2.78	0	0	40.82	0	0	0	4.99	8.89	0	0	4.21	0	0	0	1.05	0	0	0.34	0	0	0	0	0	0	5.83	0	0	0	0.39	0	63.7	0	0	0	0	0	0	4.16	0.39	0	0	0	0	0	0
GDD180	M	0.813699	1.44	0	0	5.52	4.65	0	0	0	9.23	0	27.91	5.67	0	0	0	1.08	0	0	1.54	0.33	0	0	0	0	0	1.1	0	0	0	0	0	135.03	0	0.8	0	0	0	0	12.9	1.18	0	1.85	2.51	0	0	0	0
GDD181	M	0.942466	0.71	0	0	1.12	3.39	0	0	0.75	6.36	0	0	3.14	0	0	0	0.52	0	0	0	0	0	0	0	0	0	0.99	0	0.31	0	0	0	144.32	0	0.32	0	0	0	0	4.92	0.49	0	4.39	0.36	0	0	0	0
GDD182	M	3.61918	4.41	0	0	24.69	12.32	6.11	13.44	7.42	33.76	0	1.9	10.46	0	0	0	4.88	0	0.96	2.09	2059.43	0	0	0	0	0	33.13	0	0	0	0	0	137.18	0	1.76	0	0	0	0	18.74	3.11	0	6.64	0.98	0	0	0	0
GDD183	M	2.36164	0.85	0	0	6.4	2.56	0.49	0	0	3.01	0	1.27	8.97	0	0	0	1.11	0	0	1.22	2242.74	0	0	0	0	0	1.44	0	0	0	0	0	117.43	0	0	0	0	0	0	7.15	0.57	0	2.74	0	0	0	0	0
GDD184	M	3.44932	0.81	0	0	6.76	0	0	0	0	5.74	0	0	4.11	0	0	0	1.68	0	0	0	1825.36	0	0	0	0	0	4.68	0	0	0	0	0	196.68	0	1.19	0	0	0	0	3.28	1.26	0	8.09	0	0	0	0	0
GDD185	M	1.52329	14.33	0	0	59.53	0	0	0	10.86	23.48	0	2.28	13.07	0	0.45	0	0	0	0	4.04	0	0	0	0	0	0	81	0	0	0	0	0	77.11	0	0	0	0	0.61	0	14.74	0.75	0	0	0	0	0	0	0
GDD186	F	0.279452	3.96	0	0	49.26	0	0	0	6.31	20.95	0	3.35	3.19	0	0	0	4.62	0	0	0.79	0	0	0	0	0	0	2.71	0	0	0	0	0	11.06	0	0	0	0	0	0	16.35	1.13	0	0	1.46	0	0	0	0
GDD187	M	1.31507	0.71	0	0	4.15	2.35	0	2.26	1.56	5.82	0	4.18	3.87	0	0	0	0.83	0	0	0	0	0	0	0	0	0	1.32	0	0	0	0	0	80.15	0	0.29	0	0	0	0	3.76	0.46	0	1.92	0.45	0	0	0	0
GDD188	M	1.1726	2.74	0	0	39.58	7.74	0	0	0	0	0	4.19	8.88	0	0	0	0	0	0	0	0	0	0	0	0	0	9.1	0	0	0	0	0	314.36	0	0	0	0	0	0	32.28	0	0	0	0	0	0	0	0
GDD189	M	2.67945	2.9	0	0	39.24	0	0	4.24	6.05	25.6	0	6.81	9.42	0	0	0	4.15	0	0	1.83	0	0	0	0	0	0	7.77	0	0	0	0	0	204.84	0	0	0	0	0.37	0	13.03	1.36	0	1.55	0	0	0	0	0
GDD190	F	0.638356	14.72	0	0	0	0	0	0	1.64	9.54	0	0	4.54	0	0	0	1.15	0	0.81	0.38	1185.7	0	0	0	0	0	14.56	0	0	0	0	0	0	0	0.62	0	0	0.52	0	2.34	0.63	0	2.14	0	0	0	0	0
GDD191	M	1.31781	0.42	0	0	3.54	0	0.46	0	1.12	2.41	0	0.8	4.62	0	0	0	1.01	0	0	0.29	226.37	0	0	0	0	0	0.73	0	0	0	0	0	78.23	0	0.52	0	0	0	0	8.12	0.36	0	1.8	0	0	0	0	0
GDD192	F	3.49315	2.62	0	0	38.46	3.64	0	0	0	0	0	0	2.97	0	0	0	0	0	0	0	0	0	0	0	0	0	13.6	0	0	0	0	0	47.87	0	0	0	0	0	0	0	0	0	0	0	0	0	0	0
GDD193	M	2.27123	2.51	0	0	41.58	1.78	0	0	7.69	0	0	1.99	5.74	0	0	0	5.98	0	0	0	0	0	0	0	0	0	10.56	0	0	0	0	0	60.63	0	0	0	0	0	0	4.31	0	0	0	0	0	0	0	0
GDD194	M	2.42466	1.23	0	0	9.37	1.25	1.48	0	2.72	7.78	0	0.84	6.6	0	0	0	0.64	0	0	1.11	814.25	0	0	0	0	0	1.42	0	0	0	0	0	69.82	0	0	0	0	0	0	1.21	0	0	0	0	0	0	0	0
GDD195	M	0.279452	1.26	0	0	5.14	11.03	0	0	1.71	9.87	0	1.16	6.02	0	0	0	1.07	0	0	0	132.18	0	0	0	0	0	0.9	0	0	0	0	0	69.32	0	1.12	0	0	0	0	13.05	0.45	0	0	1.29	0	0	0	0
GDD196	M	1.83562	0.9	0	0	4.38	2.04	0.94	5.56	1.35	5.2	0	0	3.24	0	0	0	0	0	0	0	648.84	0	0	0	0	0	1.61	0	0	0	0	0	68.59	0	0.87	0	0	0	0	2.6	0.73	0	2.08	0	0	0	0	0
GDD197	M	1.79178	0.52	0	0	2.25	0.46	1.01	1.33	0.85	5.63	0	0.52	2.83	0	0	0	0.58	0	0.22	0.26	0.54	0	0	0	0	0	0.89	0	0.3	0	0	0	78.25	0	0.78	0	0.45	0	0	3.1	0.6	0	0.91	0	0	0	0	0
GDD198	M	0.920548	3.28	0	0	46.67	0	0	0	5.45	14.87	0	0	4.74	0	0	0	2.06	0	0	0	0	0	0	0	0	0	5.74	0	0	0	0	0	88.35	0	0	0	0	0	0	7.3	0	0	0	0	0	0	0	0
GDD199	M	1.90959	2.23	0	0	42.36	0	0	2.43	6.79	6.31	0	0.58	2.96	0	0	0	4.51	0	0	0.43	0	0	0	0	0	0	15.4	0	0	0	0	0	9.75	0	0	0	0	0	0	3.92	0.44	0	1.15	0	0	0	0	0
GDD200	F	1.11781	6.76	0	0	67.09	0	0	0	11.71	45.03	0	0	6.42	0	0	0	0	0	0	0	0	0	0	0	0	0	9.96	0	0	0	0	0	295.84	0	0	0	0	0	0	0	0	0	0	0	0	0	0	0
GDD201	M	1.30959	1.78	0	0	37.53	0	0	0	0	4.1	0	0	1.29	0	0	0	0.95	0	0	0.28	0	0	0	0	0	0	24.78	0	0	0	0	0	59.05	0	0	0	0	0	0	2.58	0	0	0	0	0	0	0	0
GDD202	M	1.67945	1.03	0	0	4.93	0	0	0	0	4.58	314.92	2.24	7.92	0	0.42	0	0	0	0	1.67	1154.22	0	0	0.42	0	0	4.34	0	0	0	0	0	84.66	0	1.89	0	0	0	0	17.06	0.64	0	0	1.49	0	0	0	0
GDD203	M	1.46301	3.77	0	0	37.03	0	0	3.2	4.75	7.29	0	0.38	6.59	0	0	0	2.28	0	0	0	0	0	0	0	0	0	6.46	0	0	0	0	0	148.62	0	0	0	0	0	0	4.76	0.55	0	1.2	0	0	0	0	0
GDD204	M	1.98904	1.41	0	0	14.28	5.32	0	8.25	0	10.71	0	0.83	7.84	0	0	0	1.5	0	0	1.47	1630.76	0	0	0	0	0	1.54	0	0.57	0	0	0	111.21	0	0.91	0	0	0	0	8.9	1.03	0	1.41	0.74	0	0	0	0
GDD205	M	0.553425	4.4	0	0	59.34	0	0	0	8.21	8.04	0	0	6.72	0	0	0	1.71	0	0	0.56	0	0	0	0	0	0	6.49	0	0	0	0	0	143.54	0	0	0	0	0	0	10.22	0.91	0	0	0	0	0	0	0
GDD206	M	4.46575	4.77	0	0	70	4.37	0	0	16.13	14.04	0	1.2	7.03	0	0	0	0	0	0	0	0	0	0	0	0	0	9.29	0	0	0	0	0	87.56	0	0	0	0	0	0	4.18	0	0	0	0	0	0	0	0
GDD207	M	3.15342	1.41	0	0	8.77	0	0	5.41	3.18	12.86	0	0.94	6.81	0	0	0	0.74	0	0	0.47	205.71	0	0	0	0	0	2.52	0	0	0	0	0	176.24	0	1.46	0	0	0	0	3.64	1.49	0	3.11	0	0	0	0	0
GDD208	M	2.12603	6.06	0	0	69.62	0	0	8.62	13.43	22.22	0	2.04	14.57	0	0	0	32.76	0	0	0.88	0	0	0	0	0	0	10.87	0	0	0	0	0	173.68	0	0	0	0	0	0	7.17	0.77	0	0	0	0	0	0	0
GDD209	F	0.427397	3.83	0	0	48.24	0	0	0	0	0	0	0	10.65	0	0	0	0	0	0	0	0	0	0	0	0	0	6.58	0	0	0	0	0	33.97	0	0	0	0	0	0	36.5	0	0	0	0	0	0	0	0
GDD210	M	3.25753	1.29	0	0	6.53	4.21	0	0	0	3.84	0	1.91	3.66	0	0	0	0	0	0	0.53	1004.05	0	0	0	0	0	1.39	0	0	0	0	0	105.6	0	4.43	0	0	0	0	6.13	1.34	0	3.2	0	0	0	0	0
GDD211	M	3.66027	0.67	0	0	5.79	3.73	0	2.1	2.08	8.27	0	0.69	6.83	0	0	0	1.18	0	0.45	0.53	598.03	0	0	0	0	0	2.46	0	0	0	0	0	71.62	0	0.9	0	0	0	0	2.62	0.74	0	1.17	0	0	0	0	0
GDD212	M	1.87945	0.22	0	0	1.38	1.52	0.52	0	0.61	2.8	0	0	1.67	0	0	0	0	0	0	0	0	0	0	0	0	0	0.98	0	0	0	0	0	54.56	0	0.26	0	0	0	0	1.72	0	0	0	0	0	0	0	0
GDD213	F	0.693151	14.97	0	0	101.1	0	0	37.18	18.56	50.67	667.21	8.59	69.86	0	4.47	0	0	0	0	13.27	6.75	0	0	4.01	0	0	42.65	0	0	0	0	23.54	879	0	7.41	0	0	5.41	0	182.56	5.44	23.54	10.13	0	0	0	0	0
GDD214	M	3.50685	0.47	0	0	3.49	1.81	0	0	0	5.27	0	0	2.35	0	0	0	0	0	0	0.74	0.87	0	0	0	0	0	0.69	0	0	0	0	0	25.47	0	0	0	0	0	0	1.58	0	0	0	0	0	0	0	0
GDD215	M	0.463014	1.93	0	0	7.52	10.63	0	4.21	0	14.96	0	13.4	13.42	0	0	0	0.77	0	0	1.35	1350.29	0	0	0	0	0	1.6	0	0	0	0	0	345.75	0	3.34	0	0	0	0	17.96	1.34	0	5.94	4.03	0	0	0	0
GDD216	M	0.356164	3.68	0	0	47.04	6.38	0	0	6.82	0	0	4.93	13.18	0	0	0	5.23	0	0	0	0	0	0	0	0	0	11.41	0	0	0	0	0	59.09	0	0	0	0	0	0	23.38	0	0	0	0	0	0	0	0
GDD217	F	2.86301	3.22	0	0	42.71	0	0	0	0	0	0	28.89	13.75	0	0	0	0	0	0	0	0	0	0	0	0	0	8	0	0	0	0	0	83.1	0	0	0	0	0	0	7.03	0	0	0	0	0	0	0	0
GDD218	M	3.56164	3.22	0	0	39.27	0	0	2.45	5.75	11.32	0	0.61	4.74	0	0	0	2.36	0	0	0.95	0	0	0	0	0	0	7.31	0	0.35	0	0	0	61.17	0	0	0	0	0	0	3.26	0.42	0	0	0	0	0	0	0
GDD219	M	2.67397	0.66	0	0	5.08	0	0	0	0	0	0	0	2.63	0	0	0	0.98	0	0	0	580.14	0	0	0	0	0	1.65	0	0	0	0	0	59.78	0	0	0	0	0	0	2.67	0	0	0	0	0	0	0	0
GDD220	M	1.44932	1.45	0	0	4.89	7.13	0	1.75	3.34	3.97	0	1.36	5.77	0	0.64	0	0	0	0.32	2.13	734.68	0	0	0	0	0	1.61	0	0	0	0	0	271.91	0	1.11	0	0	0	0	7.24	0.93	0	0	0.64	0	0	0	0
GDD221	M	3.19178	4	0	0	57.99	5.48	0	5.09	10.75	12.41	0	2.21	6.11	0	0	0	4.53	0	0	0.51	0	0	0	0	0	0	16.82	0	0	0	0	0	100.94	0	0	0	0	0	0	5.95	1.15	0	0	0	0	0	0	0
GDD222	F	2.45205	10.41	0	0	57.53	0	0	13.05	9.64	24.94	0	2.45	9.26	0	0	0	12.75	0	0	1.53	0	0	0	0	0	0	5.06	0	0	0	0	0	355.43	0	0	0	0	0	0	6.28	0.77	0	0	0	0	0	0	0
GDD223	M	1.13425	0.83	0	0	2.24	3.59	0	0	0	3.46	0	97.54	10.82	0	0	0	2.42	0	0	4.6	399.9	0	0	12.16	134.19	0.49	2.33	24.68	0	0	0	0	199.11	0	1.16	0	0	0.45	0	3.16	1.74	0	2.25	0.58	0	0	0	0
GDD224	M	1.90411	2.02	0	0	8.66	2.15	0	0	0	10.77	0	0	6.17	0	0	0	1.05	0	0	0	1555.99	0	0	0	0	0	1.9	0	0	0	0	0	156.21	0	0	0	0	0	0	3.09	0	0	2.15	0	0	0	0	0
GDD225	F	3.10959	2.3	0	0	10.33	7.47	0	5.94	0	11.98	0	2.19	16.34	0	1.41	0	0	0	0	7.16	4063.14	0	0	0	0	0	7.82	0	0	0	0	0	241.39	0	0.83	0	0	0	0	21.05	1.02	0	7.45	3.06	0	0	0	0
GDD226	M	1.94247	3.19	0	0	47.38	3.37	0	13.16	6.09	11.21	0	0.8	8.53	0	0	0	4.63	0	0	2.65	0	0	0	0	0	0	96.61	0	0.43	0	0	0	119.25	0	0	0	0	0.48	0	5.5	0.67	0	1.61	0	0	0	0	0
GDD227	M	4.88767	1.07	0	0	3.4	0	2.27	3.36	3.87	11.93	0	0.32	3.1	0	0	0	0.75	0	0.27	0.87	1.84	0	0	0	0	0	2.57	0	0.44	0	0	0	70.77	0	1.74	0	0	0	0	4.59	0.71	0	1.36	0	0	0	0	0
GDD228	M	0.564384	8.55	0	0	73.82	0	0	0	9.76	22.21	0	1.3	7.75	0	0	0	1.65	0	0	6.48	0	0	0	0	0	0	6.79	0	0	0	0	0	9.75	0	0	0	0	0	0	19.35	0	0	0	0	0	0	0	0
GDD229	F	0.947945	2.84	0	0	39.93	0	0	0	6.08	9.65	0	3.31	7.01	0	0	0	0	0	0	0	0	0	0	0	0	0	6.77	0	0	0	0	0	236.04	0	0	0	0	0	0	4.82	0	0	0	0	0	0	0	0
GDD230	M	3.29863	2.42	0	0	39.76	0	0	4.48	6.83	10.02	0	0.99	2.95	0	0	0	3.52	0	0	0.44	0	0	0	0	0	0	8.46	0	0	0	0	8.31	103.39	0	0	0	0	0	0	4.49	0.61	8.31	2.89	0	0	0	0	0
GDD231	M	3.13151	0.99	0	0	5.64	6.96	0	12.29	4.61	16.99	0	4.2	6.98	0	0.82	0	0	0	0	1.49	976.93	0	0	0	0	0	2.17	0	0	0	0	0.82	83.27	0	1.34	0	0	0	0	1.74	0.83	0	0	0	0	0	0	0
GDD232	M	0.819178	3.29	0	0	41.09	10.91	0	5.71	0	13.91	0	2.24	9.22	0	0.34	0	0	0	0	1.26	0	0	0	0.33	0	0	3.93	0	0.37	0	0	1.75	158.49	0	0	0	0	0	0	17.18	0.77	0	0	0	0	0	0	0
GDD233	M	0.194521	2.96	0	0	38.51	0	0	1.89	0	8.05	0	2.73	2.63	0	0	0	2.85	0	0	0.45	0	0	0	0	0	0	7.42	0	0.33	0	0	0	77.8	0	0	0	0	0	0	2.71	0.53	0	0	0	0	0	0	0
GDD234	M	3.69589	2.34	0	0	43.68	0	0	2.97	8.86	6.91	0	0	2.71	0	0	0	1.43	0	0	0	0	0	0	0	0	0	3.63	0	0	0	0	2	32.47	0	0	0	6.76	0	0	1.73	0	0	0	0	0	0	0	0
GDD235	M	0.210959	1.66	0	0	6.92	8.2	0	0	0	8.85	0	1.21	6.24	0	0	0	0	0	0	0.74	203.92	0	0	0	0	0	0.81	0	0	0	0	0	29.52	0	0.72	0	0	0	0	13.27	0	0	0	1.19	0	0	0	0
GDD236	M	1.1589	0.71	0	0	3.63	1.85	0.17	1.11	0.7	7.61	0	0.8	5.22	0	0.17	0	0	0	0.12	0.5	420.13	0	0	0.14	0	0	1.79	0	0.3	0	0	0	138.48	0	0.49	0	0	0	0	0.84	0.27	0	0.4	0.24	0	0	0	0
GDD237	M	1.17808	0.93	0	0	5.26	0	0.12	1.86	3.68	10.66	0	0.41	4.29	0	0.18	0.24	0	0	0.65	0.89	451	0	0	0.26	0	0	7.33	0	0.25	0	0	0	44.82	0	0.69	0	0	0.25	0	1.39	0.57	0	0	0.11	0	0	0	0
GDD238	F	3.77808	3.99	0	0	57.29	0	0	4.82	9.9	13.72	0	0.94	6.74	0	0	0	2.09	0	0	0	0	0	0	0	0	0	11.31	0	0	0	0	0	167.67	0	0	0	0	0	0	4.53	0.82	0	0	0	0	0	0	0
GDD239	M	2.99726	5.88	0	0	74.44	10.19	0	0	12.64	10.19	0	14.93	10.73	0	0	0	17.99	0	0	2.05	0	0	0	0	0	0	18.86	0	0	0	0	0	140.78	0	0	0	0	0	0	10.8	1.44	0	0	0	0	0	0	0
GDD240	F	2.99452	11.76	0	0	94.88	12.02	0	11.34	14.47	25.66	0	0	16.3	0	0	0	0	0	0	0	0	0	0	0	0	0	21.62	0	0	0	0	0	157.65	0	0	0	0	0	0	14.03	0	0	0	0	0	0	0	0
GDD241	M	1.47123	5.44	0	0	56.92	6.56	0	0	9.46	22.86	0	2.19	9.39	0	0	0	4.02	0	0	0	0	0	0	0	0	0	4.61	0	0	0	0	0	13.79	0	0	0	0	0	0	6.83	0	0	0	0	0	0	0	0
GDD242	M	3.77534	4.38	0	0	53.3	9.78	0	3.56	10.19	13.64	0	1.72	11.79	0	0	0	10.75	0	0	1.04	0	0	0	0	0	0	10.37	0	0	0	0	0	107.18	0	0	0	0	0	0	9.94	1.01	0	0	0	0	0	0	0
GDD243	M	2.53425	3.14	0	0	41.44	0	0	0	7.98	10.11	0	9.24	12.23	0	0	0	5.99	0	0	0	0	0	0	0	0	0	4.28	0	0	0	0	0	0	0	0	0	0	0	0	10.55	0	0	0	0	0	0	0	0
GDD244	M	5.56986	3.44	0	0	50.71	4.45	0	0	9.01	0	0	2.81	6.5	0	0	0	0	0	0	0	0	0	0	0	0	0	16.17	0	0	0	0	0	162.95	0	0	0	0	0	0	7.97	0	0	0	0	0	0	0	0
GDD245	M	2.95616	3.34	0	0	37.91	6.58	0	0	7.27	0	0	5.88	16.93	0	0	0	6.28	0	0	2.08	0	0	0	0	0	0	9.08	0	0	0	0	0	351.27	0	0	0	0	0	0	40.02	0	0	0	0	0	0	0	0
GDD246	M	0.873973	2.85	0	0	39.81	0	0	0	6.38	9.48	0	4.32	2.85	0	0	0	0	0	0	0	0	0	0	0	0	0	41.82	0	0	0	0	0	0	0	0	0	0	0	0	9.36	0	0	0	0	0	0	0	0
GDD247	M	3.38356	2.69	0	0	42.75	2.12	0	0	7.56	0	0	0	2.24	0	0	0	3.79	0	0	0	0	0	0	0	0	0	12.2	0	0	0	0	0	26.05	0	0	0	0	0	0	3.09	0	0	0	0	0	0	0	0
GDD248	M	3.29315	2.91	0	0	43.75	0	0	0	6.53	0	0	15.26	2.87	0	0	0	0	0	0	0	0	0	0	0	0	0	6.33	0	0	0	0	0	36.48	0	0	0	0	0	0	2.66	0	0	0	0	0	0	0	0
GDD249	F	1.01644	2.64	0	0	40.27	0	0	0	6.33	9.36	0	18.12	8.64	0	0	0	6.08	0	0	3.48	0	0	0	0	0	0	12.56	0	0	0	0	0	219.56	0	0	0	0	0	0	33.68	0	0	0	0	0	0	0	0
GDD250	M	3.7589	2.29	0	0	36.64	0	0	0	0	4.09	0	0.64	3.48	0	0	0	2.26	0	0	2.26	0	0	0	0	0	0	34.07	0	0	0	0	0	49.14	0	0	0	0	0	0	4.5	0.6	0	2.21	0	0	0	0	0
GDD251	M	0.706849	2.84	0	0	38.17	0	0	3.77	0	4.47	0	0.89	6.99	0	0	0	3.51	0	0	0.59	0	0	0	0	0	0	8.32	0	0.34	0	0	0	75.47	0	0.3	0	0	0.29	0	8.87	0.6	11.87	1.05	0	0	0	0	0
GDD252	F	0.389041	1.48	0	0	1.51	3.62	0	0	1.79	9.98	0	14.68	7.73	0	0	0	0.88	0	0	2.92	0.59	0	0	0	0	0	1.4	0	0.38	0	0	0	28.06	0	5.66	0	0	0	0	15.06	1.36	0	1.49	10.21	0	0.48	0	0
GDD253	M	0.578082	2.05	0	0	7.04	0	0	3.37	0	15.26	0	5.6	10.4	0	0.64	0	0	0	0.75	2.25	339.07	0	0	0	0	0	2.32	0	13.62	0	0	0	15.38	0	76.16	0	0	0	0	45.84	5.82	0	3.97	9.24	0	0.43	0	0
GDD254	M	0.643836	0.76	0	0	4.13	3.75	0	0	1.91	5.41	0	1.34	6	0	0	0	0.72	0	0	0.38	0	0	0	0	0	0	1.96	0	0	0	0	0	129.08	0	2.12	0	0	0	0	9.34	0.84	0	2.92	0.88	0	0	0	0
GDD255	F	2.93699	1.23	0	0	7.61	2.61	0	3.88	4	11.9	0	0.45	5.51	0	0	0	0.95	0	0.35	0.47	2.35	0	0	0	0	0	3.18	0	0	0	0	0	190.12	0	0.92	0	0	0	0	4.32	1.21	0	3.54	0.2	0	0	0	0
GDD256	M	4.09863	1.44	0	0	9.39	0	0	4.06	0	10.87	0	0.97	9.74	0	0	0	1.47	0	0.77	1.13	791.62	0	0	0	0	0	7.31	0	0	0	0	0	150.91	0	1.18	0	0	0	0	5.91	0.66	0	3.36	0.53	0	0	0	0
GDD257	M	4.6	1.72	0	0	21.32	4.11	0	1.95	0	17.28	0	0.85	8.45	0	0	0	1.19	0	0	1.01	2.59	0	0	0	0	0	3.8	0	0	0	0	0	177.6	0	1.03	0	0	0	0	2.37	0.94	0	5.84	0	0	0	0	0
GDD258	M	3.87671	0.96	0	0	4.72	2.46	1.22	0	1.76	6.42	0	0.66	4.23	0	0	0	1.33	0	0.65	0	105.47	0	0	0	0	0	0.9	0	0	0	0	0	145.09	0	0.93	0	0	0	0	4.36	0.63	0	3.27	0	0	0	0	0
GDD259	M	3.87397	0	0	0	3.03	1	0	0	1.42	3.7	0	26.91	8.25	0	0	0	2.35	0	0	0.9	0	0	0	0	94.17	0	0.92	7.45	0	0	0	0	69.43	0	0	0	0	0	0	2.6	0	0	4.03	0	0	0	0	0
GDD260	M	4.81096	0.49	0	0	1.86	1.07	0	0	1.24	5.2	0	0	3.48	0	0	0	0.83	0	0.41	0.5	0	0	0	0	0	0	5.84	0	0.37	0	0	0	64.44	0	0.53	0	0	0	0	8.36	0.32	0	0.91	0.61	0	0	0	0
GDD261	F	0.375342	1.39	0	1.18	3.24	9.07	0.34	5.25	4.66	5.72	0	1.42	6.16	0	0.26	0	0	0	0.7	3.32	0	0.22	0	0	0	0	9.12	0	0	0	0	0	211.81	0	1.31	0	0	0	0	25.46	1.01	2.85	4.01	2.7	0	0	0	0.35
GDD262	M	0.594521	1.03	0	1.08	2.18	3.02	0.33	5.36	1.2	6	0	1.23	3.39	0	0.26	0	0	0	0.29	0.91	1.24	0	0	0.26	0	0	0.97	0	1.03	0.22	0	0	10.83	0	1.23	0.22	0	0	0	15.23	1.04	0	2.31	1.45	0	0	0	0
GDD263	M	3.5863	1.74	0	0	2.49	0	0	1.5	3.03	15.74	0	0.34	4.2	0	0	0	1.51	0	0.29	0.21	12.38	0	0	0	0	0	0.76	0	0.33	0	0	1.97	113.85	0	0.91	0	0.3	0	0	2.12	0.75	0	1.52	0.39	0	0	0	0
GDD264	F	0.594521	1.19	0	0	1.64	1.83	0	0	1.31	3.49	0	4.81	3.61	0	0	0	1.98	0	0	3.97	0.58	0	0	0	0	0	1.11	0	0.44	0	0	0	52.05	0	1.1	0	0	0	0	17.98	0.72	0	2.78	3.08	0	0	0	0
GDD265	F	1.49315	0.61	0	0	1.43	1.55	1.06	0	0	5.82	0	0.45	5.44	0	0	0	0	0	0	0	212.23	0	0	0	0	0	0.94	0	0	0	0	0	45.02	0	3.1	0	0	0	0	5.66	1.38	0	1.32	0	0	0	0	0
GDD266	M	1.84384	0.65	0	0	3.89	2.42	0.83	2.07	1.31	4.49	0	0.41	5.02	0	0	0	0	0	0	0.53	211.9	0	0	0	0	0	0.79	0	0.33	0	0	0	55.87	0	0.46	0	0	0	0	5.69	0.6	0	2.56	0	0	0	0	0
GDD267	M	3.04932	2	0	0	10.35	0	0	1.73	3.01	11.8	0	0.84	9.3	0	0	0	2.15	0	0	1.9	175.21	0	0	0	0	0	0.51	0	0	0.37	0	0	177.53	0	0.36	0.37	0	0	0	3.17	0.61	0	3.25	0	0	0	0	0
GDD268	F	0.452055	1.36	0	0	1.22	0	0	0	0	9.83	0	9.45	3.44	0	0	0	0.86	0	0	0.74	0	0	0	0	0	0	0	0	0	0	0	0	24.29	0	1.8	0	0	0	0	4.18	0.46	0	0.94	4.9	0	0	0	0
GDD269	F	2.59178	0.21	0	1.21	2.01	0.4	0.44	1.22	0	2.5	0	0	1.09	0	0	0	0	0	0	0	0	0	0	0	0	0	0.88	0	0	0	0	0	60.79	0	0	0	0	0	0	1.06	0	0	1.01	0	0	0	0	0
GDD270	F	4.86301	0.88	0	0	4.06	0.83	0	0	2.88	6.28	0	59.26	5.1	0.37	0.19	0	0	0	0	1	112.8	0	0	0	42.78	0	1.25	13.95	0.29	0.19	0	0	63.82	0	1.27	0.19	0	0	0	1.48	1.04	0	1.44	0.2	0	0	0	0
GDD271	F	4.86301	1.25	0	1.87	5.95	1.15	0	0	4.09	8.72	0	83.97	7.24	0.5	0	2	0.7	0	0	1.29	27.27	0	0	13.11	144.46	0.42	1.67	19.68	0.35	0.3	0	0	97.41	0	1.66	0.3	0	0	0	2.11	1.36	0	1.94	0.24	0	0	0	0
GDD272	F	1.6137	0.95	0	0	3.54	8.81	1.11	3.35	1.61	6.26	0	0.53	9.18	0	0	0	1.79	0	0.41	1.69	62.84	0	0	0.49	0	0	16.61	0	0.43	0	0	0	495.56	0	1.99	0	0	0	0	9.1	1.1	0	6.26	0.52	0	0	0	0
GDD273	F	0.468493	1.34	0	0	2.11	6.34	3.06	0	0	17.3	0	3.47	5.01	0	0	0	0	0	0.42	0.42	0.68	0	0	0	0	0	0.93	0	0	0	0	2.34	45.96	0	5.02	0	0	0	0	20.5	0.69	0	2.71	18.49	0	0	0	0
GDD274	F	2.91233	0.47	0	1.26	2.11	0.42	1.36	0	0.58	7.74	0	0	2.53	0	0	0	0	0	0.29	0.4	558.66	0	0	0	0	0	1.28	0	0	0	0	2.19	88.84	0	0.67	0	0	0	0	1.45	0.23	0	1.47	0	0	0	0	0
GDD275	M	2.26027	1.39	0	1.39	5.01	1.28	1.88	0	1.26	10.7	0	0.69	5.94	0	0	0	1.04	0	0	0.7	0	0	0	0	0	0	1.03	0	0	0	0	0	335.58	0	1.37	0	0	0	0	2.19	0.75	0	3.57	0.37	0	0	0	0
GDD276	M	0.794521	1.26	0	2.07	5.16	18.99	0	10.64	3.1	5.57	0	1.03	16.09	0	0.49	0	0	0	0.77	2.87	552.19	0	0	0	0	0	2.62	0	0	0	0	0	526.89	0	2.11	0	0	0	0	30.52	1.04	0	2.16	1.59	0	0	0	0
GDD277	M	4.09863	0.4	0	2.01	4.71	4.04	0.41	1.73	2	2.46	0	0.49	2.35	0	0	0	0	0	0	0	1.44	0	0	0	0	0	1.76	0	0	0	0	0	110.03	0	0.47	0	0	0	0	3.91	0.84	0	3.74	0	0	0	0	0
GDD278	M	0.284932	5.07	0	0	10.19	22.32	0	3.29	6.35	17.56	0	7.37	23.78	0	0.68	0	0	0	0.95	5.98	0	0	0	0	0	0	2.39	0	0	0	0	0	384.34	0	2.79	0.63	0	0	0	55.66	1.56	0	7.47	5.75	0	0	0	0
GDD279	M	1.17534	2.19	0	0	8.35	10.94	0.35	3.51	4.17	10.71	0	1.79	13.9	0	1.11	0	0	0	0.99	3.99	1932.78	0	0	0	0	0	2.92	0	0	0	0	0	271.01	0	1.57	0.39	0	0.45	0	37.59	1.02	0	3.17	1.92	0	0	0	0
GDD280	M	1.90411	1.06	0	0	5.93	5.63	0	3	1.41	6.75	0	0.43	5.68	0	0	0	5.43	0	0	0.97	880.79	0	0	0	0	0	16.81	0	0	0	0	0	442.65	0	1.51	0	0	0	0	9.87	0.75	0	5.73	0	0	0	0	0
GDD281	M	1.73973	0.56	0	0	2.67	7.34	0	0	0	4.65	0	1.3	3.84	0	0	0	1.89	0	0	0	0	0	0	0	0	0	0.85	0	0	0	0	0	92.97	0	0.55	0	0	0	0	1.36	0.66	0	0	0	0	0	0	0
GDD282	M	1.73699	1.19	0	0	2.78	11.95	0	4.15	0	10.13	0	2.47	5.29	0	0.91	0	0	0	1.16	1.57	357.2	0	0	0	0	0	3.82	0	0	0	0	0	24.27	0	1.94	0	5.34	0	0	48.58	2.3	0	0	1.86	0	0	0	0
GDD283	F	4.93425	0.67	0	0	4.44	1.28	0	0	1.52	3.85	0	16.7	3.95	2.68	0	0	0	0	0	0.45	1.5	0	0	0	0	0	2.28	2.14	0	0	0	0	55.34	0	1.77	0	0	0	0	2.29	0.7	0	0	0	0	0	0	0
GDD284	F	2.60822	0	0	0	1.75	1.47	0.56	0	0	3.38	0	1.55	2.13	0	0	0	0	0	0	0	0	0	0	0	0	0	0.8	0	0	0	0	0	178.24	0	0	0	0	0	0	1.21	0	0	0	0	0	0	0	0
GDD285	M	0.564384	1.21	0	0	3.26	11.87	0	0	1.21	3.44	0	0.65	6.26	0	0	0	0	0	0	0	0	0	0	0	0	0	1.06	0	0	0	0	0	185.09	0	0.95	0	0	0	0	6.22	0	0	0	0	0	0	0	0
GDD286	M	6.87123	2.31	0	0	6.98	0.42	1.59	0	3.61	8.79	0	0.66	4.46	0	0	0	0	0	0	0.49	110.16	0	0	0	0	0	1.3	0	0	0	0	0	67.46	0	0.44	0	0	0	0	1.34	0	0	0	0	0	0	0	0
GDD287	M	0.556164	0.51	0	0	1.82	0	0	4.57	0	1.23	1.84	0	0.84	0	0	0	0.84	0	0	0	0	0	0	0	0	0	0	0	0	0	10.14	0.87	0.52	0	0	0	0	3.25	0	0	0	0.87	0	0	0	0	0	0
GDD288	M	2.97808	1.24	0	0	3.42	0	0	0	0	7.8	117.94	0	2.61	0	0	0	0	0	0	0	0	0	0	0	0	0	2.68	0	0	0	0	0	29.73	0	0	0	0	0	0	4.81	0	0	0	0	0	0	0	0
GDD289	M	2.51781	0.73	0	0	3.1	0.86	0	0	2.19	4.63	0	384.96	13.82	0	0	0	3.43	0	0	3.49	343.32	0	0	37.65	407.91	0	0.53	64.39	0	0.34	0	0	116.22	0	0.48	0.34	0	0	0	1.28	0	0	0	0.67	0	0	0	0
GDD290	M	0.912329	1.53	0	0	2.51	4.78	0	0	1.52	3.84	0	2.01	8.13	0	0	0	0	0	0	1.44	28.41	0	0	0	0	0	1.51	0	0	0	0	0	492.16	0	0.45	0	0	0	0	2.99	0	0	0	0.56	0	0	0	0
GDD291	M	1.62192	0.93	0	0	2.26	0	1.37	0	1.09	7.47	0	0.93	7.1	0	0	0	0.98	0	0	0	525.1	0	0	0	0	0	1.21	0	0	0	0	0	487.76	0	0.68	0	1.69	0	0	13.67	0.88	0	6.38	0	0	0	0	0
GDD292	M	2.74247	0.45	0	0	2.55	2.8	0	0	0.97	3.48	0	0	2.2	0	0	0	0	0	0	0	0	0	0	0	0	0	1.93	0	0	0	0	0	68.89	0	0	0	0	0	0	1.49	0	0	0	0	0	0	0	0
GDD293	M	1.70411	0.72	0	0	1.86	0	1.07	4.21	1.07	5.44	0	1.04	4.02	0	0	0	0.73	0	0	0.43	0.39	0	0	0	0	0	2.78	0	0	0	0	0	63.58	0	0.93	0	0	0	0	3.78	0.48	0	0	0.41	0	0	0	0
GDD294	M	4.04658	0.4	0	0	1.83	4.54	0	2.38	0.67	3.27	0	0	1.64	0	0	0	0.58	0	0	0	0	0	0	0	0	0	0.95	0	0	0	0	0	209.11	0	0	0	0	0	0	0.9	0.43	0	0	0	0	0	0	0
GDD295	F	1.52603	0.5	0	0	2.54	3.77	0	0	1.91	2.89	0	1.38	3.65	0	0	0	1.06	0	0.3	0.51	0	0	0	0	0	0	0.71	0	0	0	0	0	77.2	0	0.58	0	0	0	0	4.29	0.3	0	0	0.43	0	0	0	0
GDD296	M	0.663014	0.74	0	0	2.59	12.01	0.28	2.01	1.57	2.72	0	2	4.41	0	0	0	0	0	0	0.82	0	0	0	0.23	0	0	1.54	0	0.29	0	0	1.84	106.89	0	0.75	0	0	0	0	29.06	0.97	1.84	0	1.72	0	0	0	0
GDD297	M	2.13425	1.5	0	0	4.61	5.51	0	1.58	2.63	3.06	0	288.62	26.92	0	0.72	0	0	0	0.33	0	892.17	0	0	0.29	137.15	11.19	1.94	36.4	0	0	0.44	0	454.13	0.44	2.09	0.31	0	0	0	9.2	0.93	0	0	2.2	0	0	0	0
GDD298	M	2.13151	0.93	0	0	3.93	5.03	0.22	2.36	1.19	3.64	0	0.73	5.36	0	0	0	0.53	0	0.21	0.24	68.73	0	0	0	0	0	1.58	0	0.32	0	0	1.54	561.78	0	1.04	0	0	27.23	0	12.83	1.24	1.54	0.97	0.34	0	0	0	0
GDD299	M	0.471233	0.51	0	0	1.68	8.81	0.57	0	0.69	2.99	0	2.78	3.28	0	0	0	0.41	0	0	0	0	0	0	0	0	0	1.93	0	0	0	0	0	24.33	0	0.77	0	0	0	0	3.23	0	0	0	0.49	0	0	0	0
GDD300	M	3.92603	0.48	0	0	5.79	0	0.34	0	1.29	1.91	0	1.09	4.72	0	0	0	0.92	0	0.23	0.55	128.76	0	0	0	0	0	1.11	0	0	0	0	0	199.01	0	0.74	0	0	0	0	4.81	0.72	0	0	0	0	0	0	0
GDD301	M	2.34795	0.57	0	0	3.7	3.13	0	0	1.11	3.45	0	0.26	3.01	0	0	0	0	0	0	0	0	0	0	0	0	0	0.77	0	0	0	0	0	84.72	0	0.32	0	0	0	0	3.7	0.42	0	0	0	0	0	0	0
GDD302	F	3.07123	1.1	0	0.99	3.33	1.67	1.55	0	0.93	7.89	0	0.36	5.07	0	0	0	0.47	0	0	0.44	0	0	0	0	0	0	0.73	0	0.34	0	0	0	63.85	0	0.27	0	0	0	0	0.86	0.22	0	0	0	0	0	0	0
GDD303	M	2.49041	0.68	0	0	20.63	0	0	4.27	1.83	3.97	0	0.52	4.35	0	0	0	4.24	0	0.3	0.5	667.2	0	0	0	0	0	1.69	0	0.32	0	0	0	67.77	0	0.64	0	0	0	0	7.66	0.58	0	1.25	0	0	0	0	0
GDD304	M	2.97808	1.06	0	0	0	1.81	13.08	0	0.65	4.34	0	0	0	2	0	0.62	0.44	0	0	0	0	0	0	0	0	0	0	0	0	0	0.64	0	0	0	0	1.68	0	0	0	0	0	0	0	0	0	0	0	0
GDD305	M	1.29041	0.64	0	0	2.27	6.08	0	2.79	1.15	4.7	0	0.44	5.71	0	0	0	1.07	0	0	0.97	173.54	0	0	0	0	0	0.53	0	0.51	0	0	0	309.72	0	0.6	0	0	0	0	6.49	0.31	0	0	0.59	0	0	0	0
GDD306	M	0.8	0.95	0	0	1.84	4.86	0	0	0.72	4.9	0	2.4	6.03	0	0.37	0	0	0	0	2.45	17.15	0	0	0	0	0	1.09	0	0.56	0	0	0	128.21	0	0.7	0	0	0	0	18.47	0.41	0	0	3.11	0	0	0	0
GDD307	F	2.03288	3.12	0	0	4.4	5.72	5.46	5.24	0	32.28	0	0	2.8	0	0	0	13.42	0	2.08	0	0	0	0	0	0	0	0	0	0	0	0	0	10.12	0	1.82	0	0	0	0	13.52	0	0	0	3.76	0	0	0	0
GDD308	M	2.07945	1.69	0	0	8.82	5.12	1.12	3.28	1.42	6.02	0	0.81	6.88	0	0	0	0	0	0	0.45	0	0	0	0	0	0	5.58	0	0	0	0	0	31.08	0	0.68	0	0	0	0	8.58	0.47	0	0	0	0	0	0	0
GDD309	M	0.30137	1.49	0	0	2.71	17.44	0.47	3.25	2.3	4.23	0	3.77	8.27	0	0	0	0.79	0	0.63	1.3	0	0	0	0.33	0	0	2.9	0	0	0	0	4.68	363.07	0	1.95	0	0	0	0	34.01	1.06	4.68	0	2.68	0	0	0	0
GDD310	F	0.30137	8.15	0	0	26.35	27.475	17.625	20.575	6.8	94.75	0	9.925	48.2	0	0	0	10.375	0	4.45	4.425	0	0	0	0	0	0	8	0	0	0	0	0	37.225	0	15.35	0	0	0	0	28.675	0	0	0	11.975	0	0	0	0
GDD311	F	2.09041	1.36	0	0	5.67	5.17	0	6.8	3.57	6.97	0	0.46	4.17	0	0	0	0.85	0	0	0.51	43	0	0	0	0	0	0.59	0	0.56	0	0	0	249.25	0	0.7	0	0	0	0	2.57	0.49	0	0	0	0	0	0	0
GDD312	F	2.09041	0.85	0	0	4.53	5.43	0	7.09	1.62	3.9	0	0	3.24	0	0	0	0.53	0	0	0	138.34	0	0	0	0	0	0.53	0	0.38	0	0	2.27	117.05	0	0.58	0	0	0	0	2.93	0.44	0	0	0	0	0	0	0
GDD313	M	3.07123	0.75	0	0	7.58	3.38	0	1.98	0	4.8	0	0.33	5.01	0	0	0	1.04	0	0	0	19.08	0	0	0	0	0	0.72	0	0	0	0	0	78.06	0	0	0	0	0	0	3.56	0.3	0	0	0	0	0	0	0
GDD314	M	2.58904	0.48	0	0	3.53	1.41	0	0	0.97	5.53	0	0	3.14	0	0	0	1.38	0	0	0	0	0	0	0	0	0	0.36	0	0	0	0	0	79.99	0	0	0	0	0	0	1.79	0.26	0	0	0	0	0	0	0
GDD315	F	2.61644	0.51	0	0	2.53	1.93	0	3.07	0.82	4.48	0	0.65	3.77	0	0	0	1.92	0	0	0.49	405.82	0	0	0	0	0	1.06	0	0	0	0	0	105.37	0	0	0	0	0	0	2.78	0.36	0	0.83	0	0	0	0	0
GDD316	M	2.75342	0.87	0	0	3.03	2.03	0	1.29	1.13	4.38	0	2.82	4.49	0	0	0	0.69	0	0	0.35	6.67	0	0	0	0	0	0.23	0	0	0	0	0	42.99	0	0.58	0	0	0	0	2.59	0.24	0	0	0	0	0	0	0
GDD317	M	2.51233	0.39	0	0	3.69	5.85	0.48	0	1.23	2.37	0	0.69	2.76	0	0	0	0	0	0	0	47.62	0	0	0	0	0	0	0	0	0	0	0	91.44	0	0	0	0	0	0	1.84	0.23	0	0	0	0	0	0	0
GDD318	M	3.85205	0.69	0	0	5.4	0.82	0.63	0	1.48	3.05	0	3.88	4.67	0	0	0	0.82	0	0	0.9	150.52	0	0	0.26	0	0	1.67	0	0	0	0	0	54.82	0	0.21	0	0	0	0	1.77	0	0	0	0	0	0	0	0
GDD319	F	1.35616	1.08	0	0	2.55	9.66	0	1.47	1.15	7.47	0	14.76	13.59	0	0.23	0	0	0	0	2.46	1021.46	0	0	0	0	0	0.56	0	0	0	0	0	333.86	0	1.12	0	0	18.46	0	17.66	1.01	0	0	1.64	0	0	0	0
GDD320	M	1.0137	0.9	0	0	3.81	6.03	0.38	2.22	1.69	6.27	0	0.62	5.57	0	0	0	1.67	0	0.28	1.36	1319.37	0	0	0.39	0	0	0.41	0	0.23	0	0	0	259.67	0	0.51	0	0	15.46	0	6.62	0.36	0	0	0.25	0	0	0	0
GDD321	M	4.73699	0.45	0	0	3.98	0.91	0.73	0	1.11	3.42	0	0	1.99	0	0	0	0	0	0	0	22.27	0	0	0	0	0	0.47	0	0	0	0	0	60.14	0	0	0	0	0	0	0.95	0	0	0	0	0	0	0	0
GDD322	M	0.8	0.84	0	0	1.44	2.01	0	0	0.59	9.36	0	9.77	4.76	0	0	0	8.08	0	0.45	0.42	0	0	0	0	0	0	0	0	0	0	0	0	10.63	0	0.75	0	0	0	0	1.7	0	0	0	0.75	0	0	0	0
GDD323	M	0.515068	0.87	0	0	2.08	3.21	0	1.98	0.77	7.26	0	0.5	4.7	0	0	0	0	0	0	0.29	0	0	0	0	0	0	0	0	0	0	0	0	10.09	0	0.28	0	0	0	0	4.93	0	0	0	0.33	0	0	0	0
GDD324	F	0.558904	1.25	0	0	3.44	6.02	1.42	0	1.13	6.72	0	0.52	6.05	0	0.55	0	0	0	0.55	0.83	0	0	0	0	0	0	0.92	0	0	0	0	0	103.27	0	0	0	0	0	0	11.5	0.28	0	0	1.04	0	0	0	0
GDD325	F	1.03836	6.52	0	0	7.05	9.71	0	0	4.69	10.96	0	246.1	25.74	2.43	0.37	0	0	0	0.84	6.14	964.16	0	0	0	57.22	0	0.92	19.47	0	0	0.29	0	230.89	0.29	2.49	0	0	0	0	37.59	0.58	0	2.69	8.18	0	0.43	0	0
GDD326	M	1.26027	0.86	0	6.62	3.35	6.04	0	0.58	0	3.45	0	360.21	13.96	0	0.43	0	0	0	0	4.74	270.84	0	0	28.02	301.76	0.32	0.37	60.17	0	0	0	0	237.03	0	0.37	0	0	0	0	6.87	0.58	0	0	0.92	0	0	0	0
GDD327	F	1.28219	0.58	0	0	2.73	2.6	1.07	0	0	5.53	0	1.33	2.51	0	0.42	0	0	0	0.42	0	0	0	0	0	0	0	0	0	0	0	0	0	56.1	0	0.51	0	0	0	0	1.45	0	0	0	0	0	0	0	0
GDD328	M	0.326027	0.88	0	0	3.52	1.92	0.5	0	1.04	2.77	0	7.79	4.14	0	0	0	0	0	0	0	0	0	0	0	0	0	0	0	0	0	0	0	60.73	0	0.45	0	0	0	0	0.66	0	0	0	0	0	0	0	0
GDD329	F	2.41096	1.2	0	0	0.61	1.35	1.62	0	0	8.42	0	1.46	2.17	0	0	0	0	0	0	0	0	0	0	0	0	0	0	0	0	0	0	0	31.59	0	0	0	0	0	0	0.47	0	0	0	0	0	0	0	0
GDD330	M	3.49041	0.34	0	0	2.02	0.38	0.58	0	0	2.98	0	0.58	1.58	0	0	0	0	0	0	0	0	0	0	0	0	0	0	0	0	0	0	0	107.7	0	0.27	0	0	0	0	0.54	0	0	0	0	0	0	0	0
GDD331	M	3.93973	0.4	0	0	4.12	0.95	0.83	0	1.35	4.18	0	0.34	4.02	0	0	0	0	0	0	0.38	4.92	0	0	0	0	0	0.38	0	0	0	0	0	91.59	0	0	0	0	0	0	1.04	0	0	0	0	0	0	0	0
GDD332	F	1.77534	0.88	0	0	16.99	0.49	1.75	0	1.73	8.97	0	0	3.07	0	0	0	0	0	0	0	0	0	0	0	0	0	0	0	0	0	0	0	58.97	0	0.57	0	0	0	0	1.27	0	0	0	0	0	0	0	0
GDD333	F	0.709589	1.54	0	0	3.65	6.28	0	0	2	7.08	0	3.23	0	0	0	0	0	0	0	1.55	0	0	0	0.42	0	0	0.66	0	0	0	0	0	52.16	0	0.57	0	0	2.16	0	19.97	0.43	0	0	1.66	0	0	0	0
GDD334	F	4.67945	1.71	0	0	2.87	1.24	1.52	0	0	7.68	0	0	2.56	0	0	0	0	0	0	0	0	0	0	0	0	0	0.57	0	0	0	0	0	19.76	0	0	0	0	0	0	1.01	0	0	0	0	0	0	0	0
GDD335	M	1.63562	0.71	0	0	1.65	37.81	0	0	1.57	0	0	0	1.5	0	0	0	0	0	0	0	0	0	0	0	0	0	0	0	0	0	0	0	16.91	0	0	0	0	0	0	0	0	0	0	0	0	0	0	0
GDD336	M	0.939726	0.62	0	0	1.35	3.46	0	0	0	1.87	0	0	3.14	0	0	0	0	0	0	0	29.63	0	0	0	0	0	0.69	0	0	0	0	0	185.33	0	0	0	0	0	0	12.66	0	0	0	0	0	0	0	0
GDD337	M	2.46575	0.87	0	0	2.34	0.52	0.39	0	0	2.01	0	0.45	1.66	0	0	0	0	0	0	0	0	0	0	0	0	0	0	0	0	0	0	0	69.99	0	0	0	0	0	0	1.8	0	0	0	0	0	0	0	0
GDD338	M	2.54521	0.68	0	0	2.33	0	0	0	1.09	4.31	0	0.32	4.83	0	0	0	0.8	0	0	0.8	264.46	0	0	0	0	0	0	0	0	0	0	0	104.01	0	0.37	0	0	0	0	1.82	0	0	0	0	0	0	0	0
GDD339	M	4.15616	0	0	0	1.93	0.58	0.52	0	0	2.79	0	0	1.64	0	0	0	0	0	0	0	0	0	0	0	0	0	0	0	0	0	0	0	43.35	0	0	0	0	0	0	0.73	0	0	0	0	0	0	0	0
GDD340	M	1.87123	0.53	0	0	2.22	4.61	0.38	0	0	0	0	1.44	2.2	0	0	0	0.8	0	0	0	0	0	0	0	0	0	0	0	0	0	0	0	147.65	0	0.55	0	0	0	0	3.42	0.39	0	0	0	0	0	0	0
GDD341	M	1.21644	1.9	0	0	1.19	0	0	0	0.84	9.5	0	0	3.72	0	0	0	0	0	0	0.56	0	0	0	0	0	0	21.81	0	0	0	0	0	137.22	0	0	0	0	0	0	4.43	0	0	0	0.46	0	0	0	0
GDD342	F	0.353425	0.61	0	0	1.17	1.94	0	0	0	3.35	0	2.46	2.89	0	0	0	0	0	0	0	0	0	0	0	0	0	0	0	0	0	0	0	0	0	0	0	0	0	0	5.66	0	0	0	0.65	0	0	0	0
GDD343	F	0.484932	1.92	0	0	1.81	3.58	0	0	1.15	3.57	0	123.57	7.65	0	0.33	0	0	0	0	3.14	8.17	0.3	0	0	0	0	0.21	0	0.42	0	0	0	145.09	0	0.65	0	0	0	0	9.53	0.6	0	0	2.35	0	0	0	0
GDD344	F	2.70685	0.38	0	0	2.72	0.91	0	0	0	0	0	1.01	1.46	0	0	0	0	0	0	0	0	0	0	0	0	0	0	0	0	0	0	0	22.59	0	0	0	0	0	0	1.47	0	0	0	0	0	0	0	0
GDD345	M	3.54795	0.71	0	0	4.02	0	3.83	0	0	20.71	0	3.36	6.65	0	0	0	0	0	0	0.5	2.23	0	0	0	0	0	0	0	0	0	0	0	82.97	0	0.54	0	0	0	0	1.74	0	0	0	0	0	0	0	0
GDD346	M	2.80822	1.65	0	0	5.1	1.16	2.71	2.27	0	14.04	0	0	4.25	0	0	0	0	0	0	0	0	0	0	0	0	0	0.53	0	0	0	0	0	53.47	0	0	0	0	0	0	1.52	0	0	0	0	0	0	0	0
GDD347	M	4.28767	0	0	0	4.22	0.47	0	0	0	3	0	0	1.55	0	0	0	0	0	0	0	4.83	0	0	0	0	0	0	0	0	0	0	0	30.46	0	0	0	0	0	0	0	0	0	0	0	0	0	0	0
GDD348	M	3.81918	0	0	0	4.55	1.03	0.45	0	0.64	2.37	0	0	2.22	0	0	0	0	0	0	0	0	0	0	0	0	0	0	0	0	0	0	0	59.4	0	0	0	0	0	0	1.03	0	0	0	0	0	0	0	0
GDD349	M	2.62192	0.31	0	0	1.6	0.42	0.86	0	0	4.51	0	0	1.16	0	0	0	0	0	0	0	0	0	0	0	0	0	0	0	0	0	0	0	32.16	0	0.36	0	0	0	0	0	0	0	0	0	0	0	0	0
GDD350	M	1.59726	1.24	0	0	5.41	7.99	0	0	0	6.06	0	1.39	4.58	0	0	0	0	0	0	0	0	0	0	0	0	0	0	0	0	0	0	0	110.23	0	0	0	0	0	0	3.89	1.18	0	0	0	0	0	0	0
GDD351	F	2.73425	6.55	0	0	3.39	4.54	2.31	0	1.29	11.85	0	1.07	4.88	0	0	0	0	0	0	0	0	0	0	0	0	0	1.77	0	0	0	0	0	133.61	0	0	0	0	0	0	3.13	0	0	0	0	0	0	0	0
GDD352	M	0.589041	0.5	0	0	1.24	0.85	0.64	0	0	3.34	0	0.9	1.77	0	0	0	0	0	0	0	0	0	0	0	0	0	5.81	0	0	0	0	0	7.17	0	1.47	0	0	0	0	137.93	0.39	0	0	0	0	0	0	0
GDD353	M	1.09589	0.96	0	0	2.55	3.39	0	0	1.11	4.17	0	1.87	6.11	0	0	0	1.26	0	0	2.04	241.33	0	0	0	0	0	0	0	0	0	0	0	216.25	0	0.69	0	0	0	0	4.8	0	0	0	0.46	0	0	0	0
GDD354	M	4.30411	4.28	0	0	21.77	10.14	6.14	0	4.06	32.58	0	2.01	14.82	4.52	0	0	2.18	0	0.58	2.27	681.16	0	0	0	0	0	0.61	0	0	0	0	0	378.78	0	0.88	0	0	0	0	2.11	0.55	0	0	0	0	0	0	0
GDD355	M	0.772603	3.04	0	0	8.75	18.5	0	0	0	15.62	63.27	5.31	27.69	0	0	0	4.08	0	0	3.59	21.4	0	0	0	0	0	3.4	0	0	0	0	0	646.27	0	3.08	0	0	0	0	61.18	0.82	0	0	3.44	0	0	0	0
GDD356	F	2.25753	0.65	0	0	2.7	4.77	0	0	0	7.49	0	0	2.79	0	0	0	0	0	0	0	0	0	0	0	0	0	0	0	0	0	0	0	128.55	0	0.61	0	0	0	0	1.37	0	0	0	0	0	0	0	0
GDD357	M	0.616438	0.89	0	0	0.84	4.89	0	0	0	5.78	0	3.33	0.76	0	0	0	0	0	0	0	0	0	0	0	0	0	0.49	0	0	0	0	0	43.65	0	0	0	0	0	0	10.23	0	0	0	0.86	0	0	0	0
GDD358	M	0.520548	1.69	0	0	4.83	11.18	0	0	2.25	9.21	0	4.12	16.74	0	0	0	2.61	0	2.03	1.46	0	0	0	0	0	0	0	0	0	0	0	0	446.52	0	1.94	0	0	0	0	34.92	0	0	0	3.06	0	0	0	0
GDD359	F	0.865753	1.28	0	0	8.02	15.16	0	0	2.5	2.28	0	1.44	6.22	0	0	0	0	0	0	0.74	301.8	0	0	0	0	0	0.86	0	0	0	0	0	217	0	0.93	0	0	0	0	12.62	0.62	0	0	0	0	0	0	0
GDD360	F	1.19726	1.31	0	0	7.69	3.07	0	0	2.15	3.58	0	4.39	7.82	0	0	0	0.72	0	0	0	184.75	0	0	0	0	0	1.41	0	0	0	0	0	103.52	0	1.03	0	0	0	0	6.36	0.42	0	0	0	0	0	0	0
GDD361	M	4.50959	3.18	0	0	30.51	17.61	4.72	17.32	19.18	25.38	0	1.87	14.58	0	0	0	3.52	0	0	0	0	0	0	0	0	0	0.93	0	0	0	0	0	264.39	0	0	0	0	0	0	5.04	0.98	0	0	0	0	0	0	0
GDD362	F	1.23562	1.68	0	0	8.64	8.08	0	0	2.37	5.34	0	0.85	7.12	0	0.57	0	0	0	0	0	0	0	0	0	0	0	0.8	0	0	0	0	0	110.99	0	0	0	0	0	0	9.75	0	0	0	0	0	0	0	0
GDD363	M	1.99178	6	0	12.2	17.62	8.36	0	1.1	8.96	9.38	0	901.77	17.84	0	0	0	6.44	0	0	8.13	2.16	0	0	47.77	509.5	0	0.94	74.31	0	0	0	0	345.37	0	13.93	0	0	0	0	17.32	3.02	0	0	5.54	0	0	0	0
GDD364	F	0.441096	10.91	0	0	7.84	7.46	0	0	2.16	22.64	0	53.78	6.45	0	0	0	1.39	0	3.33	1.51	0	0	0	0	0	0	0	0	0	0	0	0	19.43	0	1.03	0	0	0	0	7.94	0	0	0	9.58	0	0	0	0
GDD365	M	0.471233	8.99	0	0	10.88	7.77	0	4.76	5.49	30.6	0	3.06	26.02	0	1.29	0	0	0	0.43	12.5	2147.75	0	0	0	0	0	2.74	0	0	0	0	0	289.76	0	1.02	0	0	0	0	10.74	2.1	0	14.08	3.21	0	0	0	0
GDD366	M	2.07397	2.57	0	0	15.83	6.19	0	0	6.6	15.54	0	0.7	5.12	0	0.57	0	0.57	0	0.38	0.52	294.96	0	0	0	0	0	2.05	0	0.31	0	0	0	177.18	0	0.51	0	0	0	0	3.16	0.42	0	2.68	0.33	0	0	0	0
GDD367	M	1.03562	3.35	0	0	18.67	16.56	0	2.97	13.16	13.72	0	1.87	18.89	0	0.92	0	0	0	0.83	5.65	3089.36	0	0	0	0	0	3.54	0	0	0	0.43	0	914.97	0.43	1.76	0.49	0	0	0	135.02	2.13	0	6.76	7.88	0	0	0	0
GDD368	M	1.43562	3.18	0	0	16.58	5.09	0	2.03	10.32	24.33	0	6.93	16.86	0	0.72	0	0	0	0.82	4.06	991.97	0	0	0	0	0	2.29	0	0	0	0	0	437.76	0	1.79	0.43	0	0.33	0	9.7	1.5	0	3.45	1.87	0	0	0	0
GDD369	F	0.569863	2.12	0	0	13.15	8.54	0.33	1.81	5.25	23.38	0	0	6.48	0	0	0	0.66	0	1.11	1.61	3.64	0	0	0.46	0	0	3.5	0	0.3	0.43	0	0	0	0	2.24	0.43	0	0	0	8.7	0.78	0	1.87	2.45	0	0	0	0
GDD370	F	0.586301	2.46	0	0	15.98	8.19	0	0	8.65	11.27	0	41.66	5.39	0	0	0	1.08	0	0.42	2.34	11	0	0	0	0	0	0.98	0	0	0	0	0	196.3	0	1.57	0	0	0	0	9.09	0.68	0	4.39	3.4	0	0	0	0
GDD371	M	3.30685	1.68	0	0	14.65	8.5	0	2.01	5.4	3.08	0	3.08	2.29	0	0	0	0	0	0	0.43	46.28	0	0	0	0	0	3.84	0	0.53	0	0	7.2	201.67	0	0.95	0	0	0.54	0	6.91	1.09	7.2	1.15	0	0	0	0	0
GDD372	F	1.1863	11.63	0	0	16.47	14.15	0	3.61	7.6	27.94	0	0	17.03	0	1.02	0	0	0	0.68	1.94	1181.22	0	0	0	0	0	15.06	0	0	0.36	0	0	568.03	0	1.67	0.56	0	0.56	0	21.4	1.87	0	7.85	2.1	0	0	0	0
GDD373	M	3.7863	1.74	0	0	11.18	5.8	0	0	5.44	10.4	0	73	9.86	0	0.27	0	0	0	0	2.4	768.56	0	0	7.78	86.47	0	1.96	14.14	0.46	0	0	0	269.22	0	2.51	0	0	0	0	9.05	2.01	0	18.04	1.03	0	0	0	0
GDD374	M	2.23288	1.91	0	0	11.27	9.47	0.48	3.39	4.74	8.1	0	7.39	7.41	0	0	0	1.29	0	0.49	0.51	429.42	0	0	0	0	0	9.18	0	0	0.36	0.36	0	267.99	0.36	9.47	0.36	0	0.33	0	9.17	3.37	0	5.98	0.59	0	0	0	0
GDD375	F	2.50959	1.27	0	0	8.22	5.09	0	0	4.05	3.72	0	0	1.51	0	0	0	0	0	0	0	116.12	0	0	0	0	0	1.84	0	0.44	0	0	0	184.06	0	1.23	0	0	0	0	6.55	0.49	0	2.2	0.29	0	0	0	0
GDD376	M	2.38082	0.55	0	0	3.66	1.73	1.29	4.57	1.49	7.1	0	0.44	4.08	0	0	0	1.08	0	0	0	633.47	0	0	0	0	0	0.89	0	0.38	0	0	0	68.44	0	0.4	0	0	0	0	2.45	1.02	0	0	0	0	0	0	0
GDD377	M	2.38082	0.56	0	0	4.01	3.42	0	4.89	1.49	7.4	0	0.47	4.37	0	0	0	1.75	0	0	0	724.15	0	0	0	0	0	0.89	0	0.3	0	0	0	145.73	0	0.41	0	0	0	0	2.66	1.13	0	0	0	0	0	0	0
GDD378	M	2.65205	1.33	0	0	14.38	0.86	2.5	0	0.91	13.87	0	0	2.78	4.74	0	0	1.09	0	0	0.34	51.5	0	0	0	0	0	0.84	0	0	0	0	0	39.85	0	0.56	0	0	0	0	0.73	0	0	0	0	0	0	0	0
GDD379	M	3.08493	0.71	0	0	3.72	4.46	0	3.77	2.97	9.73	0	0	7.22	0	0	0	0	0	0	0	457.36	0	0	0	0	0	1.29	0	0	0	0	0	170.15	0	0	0	0	0	0	1.37	0.42	0	0	0	0	0	0	0
GDD380	F	0.29863	7.225	0	0	18.525	51.625	14.45	20.9	9.6	76.2	0	33.075	22.15	0	0	0	0	0	0	4.225	15.675	0	0	0	0	0	7.225	0	0	0	0	0	382.65	0	4.375	0	0	0	0	5.55	0	0	0	4.925	0	0	0	0
GDD381	M	2.74247	2.27	0	0	18.98	6.9	0	5.32	5.84	29.6	0	1.48	15.08	0	0.43	0	0	0	0	3.25	1359.01	0	0	0	0	0	2.75	0	0	0	0	0	341.44	0	1.64	0	0	0	0	13.74	1.64	0	0	1.13	0	0	0	0
GDD382	M	4.26301	1.73	0	0	15.43	4.68	2.61	2.53	4.54	14.52	0	0.55	7.88	0	0	0	1.3	0	0	0.32	0	0	0	0	0	0	1.13	0	0	0	0	0	49.55	0	0	0	0	0	0	1.09	0	0	0	0	0	0	0	0
GDD383	F	1.63836	1.39	0	0	9.85	4.78	0	2.84	3.36	8.19	0	1.02	7.67	0	0	0	0.69	0	0	0.82	340	0	0	0	0	0	9.68	0	0.32	0	0	0	117.23	0	0.58	0	0	0	0	4.33	0.52	0	0	0	0	0	0	0
GDD384	F	3.43014	1.7	0	0	10.76	5.7	0	3.91	6.4	8.71	0	7.48	11.36	0	0.91	0	0	0	1.08	2.58	1156.37	0	0	0	0	0	8.75	0	0.53	0.33	0	5.96	50.51	0	9.67	0.33	0	0	0	22.43	4.49	5.96	0	2.98	0	0	0	0
GDD385	M	1.18082	7.775	0	0	72.425	40.05	0	0	18.75	0	0	216.55	20.25	0	0	0	0	0	0	0	0	0	0	0	0	0	4.85	37.7	0	0	0	0	840.275	0	0	0	0	0	0	19.5	0	0	0	0	0	0	0	0
GDD386	M	0.89589	1.95	0	0	16.29	18.81	0	5.4	3.78	10.13	0	2.11	7.52	0	0	0	1.36	0	0	0.58	0	0	0	0	0	0	0.97	0	16.82	0	0	0	231.01	0	0	0	0	0	0	12.65	0	0	0	0	0	0	0	0
GDD387	M	0.772603	0.68	0	0	2.67	13.02	0	0	1.41	5	0	1.49	10.3	0	0.37	0	0	0	0	1.76	1678.92	0	0	0.44	0	0	1.04	0	11.27	0	0	2.23	213.12	0	1.38	0	0	0	0	22.31	1.01	0	0	1.29	0	0	0	0
GDD388	M	1.13973	0.58	0	0	2.61	2.76	0	0	0	9.95	0	0.42	5.35	0	0	0	1.51	0	0	0.85	477.33	0	0	0	0	0	1.03	0	0	0	0	0	89.37	0	0.42	0	0	0	0	1.99	0	0	0	0	0	0	0	0
GDD389	F	0.6	3.36	0	0	19.13	13.58	0	0	4.96	8.5	0	1.23	10.42	0	0	0	0	0	0	0.63	91.96	0	0	0	0	0	10.17	0	0	0	0	0	180.51	0	0.96	0	0	0	0	11.98	0.53	0	0	0	0	0	0	0
GDD390	F	0.871233	1.59	0	0	6.68	6.79	0	3.94	4.08	6.04	0	2.44	8.85	0	0	0	1.95	0	0	1.77	0	0	0	0.49	0	0	1.86	0	0	0	0	0	438.56	0	0.49	0	0	0	0	9.25	0.81	0	0	0	0	0	0	0
GDD391	F	0.871233	3.37	0	0	9.14	8.7	0	13.73	5.15	34.36	0	1.52	14.24	0	0.65	0	0	0	1.18	2.9	4090.79	0	0	0	0	0	7.39	0	0	0	0	0	566.16	0	2.11	0	0	0	0	14.96	6.76	0	15.69	1.36	0	0	0	0
GDD392	F	0.580822	1.46	0	0	15.51	0	0	0	7.81	10.34	0	8.09	8.76	0	0	0	2.17	0	0	1.33	178.94	0	0	0	0	0	5.54	0	0	0	0	0	296.4	0	1.37	0	0	0	0	2.61	1.07	0	0	0	0	0	0	0
GDD393	M	3.15068	1.73	0	0	13.87	3.18	0	3.64	5.56	20.99	0	0.91	15.53	0	0	0	2.93	0	0	1.96	1041.74	0	0	0	0	0	6.19	0	0	0	0	0	447.42	0	1.22	0	0	0	0	3.09	0.71	0	0	0	0	0	0	0
GDD394	M	0.739726	2.94	0	0	13.93	0	0	0	10.96	18.15	0	0	6.06	0	0	0	0	0	0	0	0	0	0	0	0	0	2.19	0	0	0	0	0	0	0	0	0	0	0	0	0	0	0	0	0	0	0	0	0
GDD395	F	2.53699	0.66	0	0	3.57	0.96	0.67	0	3.06	3.76	0	0	0.68	0	0	0	0	0	0	0	0	0	0	0	0	0	1.11	0	0	0	0	0	0	0	0	0	0	0	0	0	0	0	0	0	0	0	0	0
GDD396	M	0.621918	0.77	0	0	5.65	11.03	0	0	2.3	4.41	0	0.87	6.14	0	0	0	1.96	0	0.89	0	489.62	0	0	0	0	0	0	0	0	0	0	0	292.68	0	0.58	0	0	0	0	6.47	0	0	0	0	0	0	0	0
GDD397	F	2.52055	2.15	0	0	7.26667	4.93333	3.05	58.2833	4.53333	15.95	0	1.9	15.4667	0	0	0	2.78333	0	3.73333	2.56667	858.317	0	0	0	0	0	3.86667	0	0	0	0	0	588.017	0	0	0	0	0	0	5.55	0	0	0	0	0	0	0	0
GDD398	M	0.964384	3.475	0	0	9.4	17.1	8.275	0	0	41.5	0	0	13.85	0	0	0	0	0	0	0	0	0	0	0	0	0	4.575	0	0	0	0	0	0	0	0	0	0	0	0	0	0	0	0	0	0	0	0	0
GDD399	F	4.89315	1.1	0	0	2.58	0	0	2.46	0	7.14	344.18	0.99	2.67	0	0	0	1.45	0	0	1.15	736.86	0	0	0	0	0	3.88	0	0	0	0	0	24.01	0	0.74	0	0	0	0	2.85	0	0	0	0.71	0	0	0	0
GDD400	F	4.25753	0.79	0	0	7.65	1.77	0.81	0	4.89	4.32	0	1.73	2.59	0	0	0	1.24	0	0	0	359.85	0	0	0	0	0	1.41	0	0	0	0	0	282.64	0	0	0	0	0	0	1.93	0	0	0	0	0	0	0	0
GDD401	M	4.50959	0	0	0	3.47	0.72	0	0	2.3	0	0	0	0.98	0	0	0	0	0	0	0	3.58	0	0	0	0	0	0.85	0	0	0	0	0	0	0	0	0	0	0	0	0	0	0	0	0	0	0	0	0
GDD402	F	3.82466	1.7	0	0	4.86	6.31	0	0.82	9.19	0	0	2.83	0	0.49	1.62	0	0	0	0	0	3.6	0	0	0	0	0	58.17	0	1.02	0	0	0	0	8.34	0.42	0	1.09	0.37	0	0	0	0	0	0	0	1.45	0	0
GDD403	F	3.86849	1.47	0	0	10.28	0	0.4	2.8	8.29	10.44	6.17	3.1	15.54	0	0.52	0	0	0	0.35	1.82	46.53	0	0	0	0	0	2.65	0	0	0.49	0	0	314.61	0	1.14	0.51	0	0.41	0	10.15	1.54	0	8.02	0.96	0	0	0	0
GDD404	F	2.01096	0.79	0	0	3.95	2.39	0.16	2.45	1.3	3.47	0	0.6	3.53	0	0	0	0.23	0	0.18	0.42	470.95	0	0	0.1	0	0	1.67	0	0.22	0	0	0	59.42	0	0.67	0	0	0	0	3.03	0.42	0	0.85	0	0	0	0	0
GDD405	M	0.172603	7.18	0	0	1.81	15.32	0.43	2.48	0	5.53	0	3.13	2.52	0	0	0	0	0	0	0.78	265.27	0	0	0	0	0	0.69	0	0	0	0	0	100.94	0	0.48	0	0	0	0	6.69	0.4	0	0	8.9	0	0	0	0
GDD406	F	0.331507	58.41	0	2.67	14.14	22.04	7	7.63	70.62	22.53	0	154.44	47.12	2.77	0.69	0.41	0	0	0.74	11.82	1.43	0	0	0	0	0	389.72	0	125.5	0	6.04	8.04	325.7	6.04	5.79	0	0	0	0	525.08	5.38	8.04	3.27	0.27	0.5	0.43	0	0
GDD407	F	2.14247	1.4	0	0	3.74	1.3	2.72	2.07	1.27	15.1	0	0	4.21	0	0	0	0.73	0	0	0	1557.02	0	0	0	0	0	9.91	0	0	0	0	0	122.43	0	0.68	0	0	0	0	1.74	0.64	0	4.85	0	0	0	0	0
GDD408	M	3.32329	1.32	0	0	7.99	4.55	2.44	2.52	4.88	13.51	0	1.25	7.06	0	0	0	1.11	0	0.25	0.95	3.72	0	0	0.27	0	0	1.52	0	0	0	0	0	145.84	0	1.01	0	0	0	0	4.6	1.1	0	2.52	0.52	0	0	0	0
GDD409	M	1.81644	3.6	0	0	3.71	8.29	0	3.59	3.15	5.81	0	0.83	3.11	0	0	0	0.87	0	0	0	26.68	0	0	0	0	0	1.37	0	0	0	0	0	126.18	0	0	0	0	0	0	0.99	0.31	0	1.34	0.65	0	0	0	0
GDD410	F	3.95068	36.75	0	0	5.29	2.96	2.58	1.72	2.96	34.37	0	3.33	8.71	0	0	0	0	0.44	0	1.36	0.56	0	0	0.39	0	0	0.97	0	0	0.24	0	2.23	71.15	0	0.31	0.57	0	0	0	1.15	0	0	0.66	2.4	0	0	0	0
GDD411	M	0.328767	1.35	0	0	4.71	6.43	2.17	0	2.45	11.64	0	0.86	11.8	0	0	0	1.9	0	0	0.54	0	0	0	0	0	0	0.67	0	0	0	0	0	98.74	0	1.11	0	0	0	0	5.69	0.72	0	5.87	0.72	0	0	0	0
GDD412	M	1.7589	1.43	0	0	3.99	3.23	1.95	3.07	2.33	10.15	0	0.86	4.69	0	0	0	0.67	0	0	0.52	22.52	0	0	0	0	0	0.98	0	0	0	0	0	306.81	0	2.06	0	0	0	0	11.19	0.89	0	3.09	1	0	0	0	0
GDD413	M	0.40274	1.13253	0	0	3.59036	2.80723	3.15663	0	2.24096	16.8193	0	1.33735	1.46988	0	0	0	2.08434	0	0	0	0	0	0	0	0	0	0	0	0	0	0	0	0	0	0.927711	0	0	0	0	4.55422	0	0	0	1.74699	0	0	0	0
GDD414	M	1	0.785714	0	0	2.77381	1.71429	1.57143	0	1.91667	8.53571	0	0.583333	2.72619	0	0	0	0	0	0	0	0	0	0	0	0	0	0	0	0	0	0	0	25.4881	0	0.535714	0	0	0	0	1.20238	0	0	0	0	0	0	0	0
GDD415	F	4.03836	0.72	0	0	4.1	0.73	1.4	0	3.18	7.44	0	1.02	5.25	0	0	0	0.94	0	0	0.93	0	0	0	0	0	0	2.94	0	0	0	0	0	43.15	0	0.46	0	0	0	0	2.14	0.42	0	0	0	0	0	0	0
GDD416	F	1.95616	1.04	0	0	6.27	1.12	1.57	2.14	4.77	8.45	0	0	4.93	0	0	0	0.63	0	0	0.38	0	0	0	0	0	0	4.47	0	0	0	0	0	59.32	0	0.55	0	0	0	0	1.15	0.53	0	0	0	0	0	0	0
GDD417	F	0.673973	1.3	0	0	2.82	13.36	0.31	5.56	3.07	5.16	0	10.41	10.27	0	0	0	0.82	0	0	0.92	0	0	0	0	0	0	4.95	0	0.38	0	0	0	174.91	0	0.98	0	0	0	0	19.26	1.3	0	3.01	1.3	0	0	0	0
GDD418	F	0.649315	1.24	0	0	5.87	4.03	0.67	0	2.59	3.56	0	0.98	3.15	0	0	0	0.89	0	0	0	0	0	0	0	0	0	0.99	0	0	0	0	0	26.14	0	0.4	0	0	0	0	6.49	0.34	0	0	0	0	0	0	0
GDD419	M	4.36164	1.27	0	0	6.47	1.27	0.74	0	3.67	3.89	0	0.72	6.04	0	0	0	1.96	0	0	0.72	63.66	0	0	0	0	0	1.46	0	0	0	0	0	39.27	0	0.56	0	0	0	0	0.83	0	0	0	0	0	0	0	0
GDD420	M	4.63288	0.41	0	0	5.71	1.33	1.01	0	2.14	5.25	0	0	3.49	0	0	0	1.69	0	0	0	0	0	0	0	0	0	0.7	0	0	0	0	0	52.3	0	0	0	0	0	0	1.3	0	0	1.02	0	0	0	0	0
GDD421	F	0.317808	0	0	0	3.39744	9.4391	0	0	0	0	0	19.2147	10.3846	0	0	0	0	0	0	0	0	0	0	0	0	0	4.34295	0	0	0	0	0	0	0	0	0	0	0	0	16.1859	0	0	0	6.25	0	0	0	0
GDD422	M	0.780822	0.92	0	0	2.88	4.2	0.28	1.55	1.56	4.84	0	0.64	5.11	0	0	0	0.55	0	0	0.48	890.99	0	0	0	0	0	1.14	0	0.34	0	0	0	80.51	0	0.48	0	0	0	0	14.09	0.78	0	3.06	0.66	0	0	0	0
GDD423	M	2.13973	1.86	0	0	3.42	5.42	0	2.07	2.95	11.49	0	7.4	11.58	0	0.66	0	0	0	0.38	2.49	1510	0	0	0	0	0	1.01	0	0	0	0	0	86.61	0	2.35	0	0	0	0	11.63	2.34	0	6.16	1.98	0	0	0	0
GDD424	M	0.764384	1.3	0	0	9.4	10.3143	0.428571	3.12857	0	13.6857	0	4.25714	13.2143	0	0	0	1.58571	0	0.528571	2.28571	865.629	0	0	0.671429	0	0	3.22857	0	0	0	0	0	629.9	0	1.75714	0	0	0	0	10.1571	0.885714	0	10.3571	4.31429	0	0	0	0
GDD425	M	0.780822	0.64	0	0	5.53	0	0	0	1.93	6.87	0	0.57	4.8	0	0	0	0	0	0.8	0	25.3	0	0	0	0	0	65	0	0	0	0	0	14.97	0	0.73	0	0	0	0	5.48	0.4	0	0	0	0	0	0	0
GDD426	F	0.443836	4.225	0	0	17	4.675	0	0	13.425	0	0	16.05	19.325	0	0	0	0	0	0	0	4.45	0	0	0	0	0	61.225	0	0	0	0	0	70.7	0	0	0	0	0	0	7.35	0	0	0	0	0	0	0	0
GDD427	F	0.523288	1.25	0	0	1.94	1.08	1.72	0	1.07	9.82	0	1.2	3.33	0	0	0	0	0	0.35	0.36	0.62	0	0	0	0	0	0.83	0	0.46	0	0	0	0	0	0.97	0	0	0	0	4.12	0.35	0	1.51	1.16	0	0	0	0
GDD428	M	0.520548	1.73	0	0	3.83	3.38	0	3.51	3.03	9.44	0	0.89	6.01	0	0	0	0.96	0	0.89	0.97	673.84	0	0	0.27	0	0	1.28	0	0	0	0	0	101.01	0	0.95	0	0	0	0	7.69	0.66	0	2.64	1.03	0	0	0	0
GDD429	M	0.775342	0.6	0	0	3.86	2.34	0	3.78	1.85	7.77	0	1.1	4.51	0	0	0	0	0	0.5	0.42	1.09	0	0	0	0	0	0.83	0	0.35	0	0	0	62.78	0	1.01	0	0	0	0	2.65	0	0	0	1.1	0	0	0	0
GDD430	M	0.509589	0.88	0	0	4.15	0	0	0	2.19	7.08	0	4.13	3.42	0	0	0	1.87	0	0	0.67	5.32	0	0	0	0	0	5.12	0	0.47	0	0	0	34.08	0	1.7	0	0	0	0	7.36	0.47	0	4.6	0.92	0	0	0	0
GDD431	M	0.980822	2.21429	0	0	10.3429	9.51429	0	0	7.97143	12.7286	0	1.51429	19.7429	0	0	0	1.88571	0	0	2.37143	2953.94	0	0	0	0	0	3.44286	0	0	0	0	0	107.186	0	0	0	0	0	0	16.9571	0	0	0	0	0	0	0	0
GDD432	M	0.435616	2.48	0	0	4.99	8.44	4.19	0	0	22.19	0	5.68	12.1	0	0	0	0.97	0	0.47	2.37	595.47	0	0	0	0	0	1.21	0	0	0	0	0	237.78	0	2.4	0	0	0	0	29.23	1.03	0	0	6.01	0	0	0	0
GDD433	F	0.90411	12.7333	0	0	50.9667	16.5	10.0667	0	33.1333	58.9	0	0	43.7	0	0	0	0	0	0	0	623.5	0	0	0	0	0	17.9667	0	0	0	0	0	1221.57	0	0	0	0	0	0	0	0	0	0	0	0	0	0	0
GDD434	M	2.69589	1.64	0	0	7.51	2.43	3.06	2.54	16.13	11.75	0	712.5	13.56	0	0.59	0	0	0.39	0	12.35	1232.24	0	14.66	0	475.23	0	1.23	64.02	0.56	0	0	0	366.35	0	2.08	0.51	0	0	0	5.43	2.04	0	1.09	1.7	0	0	0	0
GDD435	M	3.01918	1.01	0	0	6.69	0	0	5.76	0	6.23	0	0.92	3.97	0	0	0	1.62	0	0	0.55	796.32	0	0	0	0	0	1.89	0	0.49	0	0	0	60.08	0	0.95	0	0	0	0	2.17	1.04	0	0	0	0	0	0	0
GDD436	F	2.51507	0.51	0	0	1.79	0.91	1.06	0	0.95	5.51	0	1.2	3.61	0	0	0	0.75	0	0	0	406.41	0	0	0	0	0	0.99	0	0	0	0	0	71.84	0	0	0	0	0	0	2.11	0.48	0	0	0	0	0	0	0
GDD437	M	2.51233	1.18	0	0	12.12	0	0	4.01	3.14	11.67	0	1.92	8.59	0	0	0	4.29	0	0	2.47	2455.7	0	0	0	0	0	4.78	0	0	0	0	0	161.64	0	0	0	0	0	0	1.34	0.5	0	0	0	0	0	0	0
GDD438	F	1.00274	3.53333	0	0	9.65	12.4667	0	7	5	33.1833	0	3.01667	30.8167	0	0	0	6.91667	0	0	4.35	5699.58	0	0	0	0	0	5.08333	0	0	0	0	0	997.367	0	1.2	0	0	0	0	7.93333	0	0	0	0	0	0	0	0
GDD439	M	1.01644	0.58	0	0	3.4	2.17	1.56	0	2.85	8.21	0	1.28	3.11	0	0	0	0	0	0	0.51	309.98	0	0	0	0	0	1.74	0	0	0	0	0	66.76	0	0	0	0	0	0	3.17	0	0	0	0	0	0	0	0
GDD440	M	0.334247	0.42	0	0	1.14	1.61	0.44	0	0	2.37	0	0.55	0.65	0	0	0	0	0	0	0	0	0	0	0	0	0	0	0	0	0	0	0	0	0	0	0	0	0	0	0.8	0	0	0	0	0	0	0	0
GDD441	M	0.331507	0.59	0	0	7.96	4.54	0	2.61	1.68	11.19	0	0.7	4.55	0	0	0	0	0	0	0	1122.92	0	0	0	0	0	1.05	0	0	0	0	0	201.37	0	0.53	0	0	0	0	1.45	0.81	0	2.2	0	0	0	0	0
GDD442	M	2.28493	0.56	0	0	2.84	2.79	1.27	0	0	6.95	0	0.98	5.09	0	0	0	0	0	0	0	316.69	0	0	0	0	0	0	0	0	0	0	0	173.78	0	0	0	0	0	0	1.48	0	0	0	0	0	0	0	0
GDD443	F	2.16164	1.75	0	0	5.72	0	0	0	2.65	14.68	0	8.33	7.48	0	0	0	1.2	0	0	1.17	595.49	0	0	0	0	0	5.93	0	0	0	0	0	269.94	0	1.98	0	0	0	0	3.33	1.03	0	0	0.98	0	0	0	0
GDD444	M	0.361644	2.09	0	0	2.75	4.27	2.65	6.23	0	14.35	0	0	1.67	0	1.03	0	0	0	1.03	0	0	0	0	0	0	0	1	0	0	0	0	0	0	0	1.38	0	0	0	0	4.19	0	0	0	0	0	0	0	0
GDD445	F	0.287671	6.34	0	0	5.56	11.56	0	0	11.24	11.06	0	5.76	11.56	0	0	0	0	0	0	1.66	0	0	0	0	0	0	1.36	0	0	0	0	0	184.74	0	1.62	0	0	0	0	19.32	0	0	0	2.58	0	0	0	0
GDD446	M	2.25753	0.65	0	0	3.1	1.57	1.36	4.08	1.15	7.22	0	0	3.86	0	0	0	0	0	0	0	282.07	0	0	0	0	0	1.16	0	0.5	0	0	0	44.47	0	0.43	0	0	0	0	1.18	0	0	0	0	0	0	0	0
GDD447	M	0.673973	2.16	0	0	6.81	4.07	5.03	0	0	28.44	0	2.31	5.8	0	0	0	0	0	0	0	105.79	0	0	0	0	0	0	0	0	0	0	0	0	0	0	0	0	0	0	12.07	0	0	0	6.47	0	0	0	0
GDD448	F	1.73151	1.78	0	0	6.53	0	0	0	5.01	13.92	0	0	6.34	0	0	0	5.56	0	0	1.87	1022.69	0	0	0	0	0	41.13	0	0	0	0	0	205.66	0	0	0	0	0	0	10.69	0	0	0	0	0	0	0	0
GDD449	F	1.73699	2.03	0	0	11.1	16.81	2.48	6.47	8.64	12.7	0	2.56	21.77	0	0.89	0	0	0	0	2.48	0	0	0	0	0	0	0.96	0	0	0	0	0	779.85	0	0.67	0	0	0	0	4.9	0	0	0	0	0	0	0	0
GDD450	F	0.630137	0.54	0	0	3.38	1.25	0	0	3.04	0	0	0	0	0	0	0	0	0	0	0	0	0	0	0	0	0	0.74	0	0	0	0	0	7.2	0	0	0	0	0	0	1.59	0	0	0	0	0	0	0	0
GDD451	M	2.23562	0.75	0	0	4.26	0	0	0	3.42	0	0	0	1.89	0	0	0	0	0	0	0	159.1	0	0	0	0	0	0	0	0	0	0	0	92	0	0	0	0	0	0	2.96	0	0	0	0	0	0	0	0
GDD452	M	2.92877	1.53	0	0	6.42	5.14	0.23	1.89	3.79	8.13	0	3.92	6.3	0	0	0	0.81	0	0	0.73	0	0	0	0	0	0	1.06	0	0.24	0	0	0	42.87	0	0.26	0	0	0	0	1.1	0	0	0	0	0	0	0	0
GDD453	F	2.92603	1.2	0	0	8.4	0	0	0	7.29	5.02	0	0	3.51	0	0	0	0	0	0	0	8.87	0	0	0	0	0	1.41	0	0	0	0	0	61.64	0	0	0	0	0	0	0	0	0	0	0	0	0	0	0
GDD454	F	2.11507	4.14	0	0	7.09	3.97	0	0	0	11	0	0	5.52	0	0	0	1.25	0	0	0	162.2	0	0	0	0	0	1.48	0	0	0	0	0	53.18	0	0	0	0	0	0	2.6	0	0	0	0	0	0	0	0
GDD455	M	2.49041	2.53	0	0	12.44	7.99	0	0	0	5	0	2.52	15.57	0	0	0	2.2	0	0	1.17	0	0	0	0	0	0	5.91	0	0	0	0	0	353.07	0	0	0	0	0	0	5.92	0	0	0	0	0	0	0	0
GDD456	M	3.67945	1.05	0	0	8.3	0	0	0	3.83	12.46	0	0	6.82	0	0	0	1.86	0	0	0	167.58	0	0	0	0	0	1.09	0	0	0	0	0	190.68	0	0.64	0	0	0	0	1.73	0	0	0	0	0	0	0	0
GDD457	M	0.687671	1.42	0	0	7.46	7.43	0	0	5.78	12.11	0	12.4	8.6	0	0	0	1.17	0	0	1.55	403	0	0	0	0	0	1.9	0	0	0	0	0	547.47	0	0.83	0	0	0	0	13.76	2.42	0	0	1.1	0	0	0	0
GDD458	F	4.51233	3.1	0	0	10.5	0	0	0	11.06	17.93	0	26.81	25.9	0	0	0	12.46	0	0	2.83	0	0	0	0	0	0	1.97	0	0	0	0	0	238.66	0	2	0	0	0	0	0	0	0	0	0	0	0	0	0
GDD459	M	3.53425	1.62	0	0	19.39	6.21	0	0	0	8.42	0	0.79	4.57	0	0	0	0	0	0	0	203.66	0	0	0	0	0	1.48	0	0	0	0	0	210.73	0	0	0	0	0	0	3.8	0	0	0	0	0	0	0	0
GDD460	F	1.11507	2.43	0	0	21.3	10.28	0	0	5.5	0	0	0	8.02	0	0	0	0	0	0	0	132.84	0	0	0	0	0	1.93	0	0	0	0	0	120.14	0	0	0	0	0	0	6.36	0	0	0	0	0	0	0	0
GDD461	M	4.5863	3.87	0	0	18.93	7.15	3.05	0	4.57	15.85	0	0	10.12	0	0	0	0	0	0	1.79	0	0	0	0	0	0	1.66	0	0	0	0	0	0	0	0	0	0	0	0	0	0	0	0	0	0	0	0	0
GDD462	M	0.816438	1.85	0	0	9.53	11.62	0	2.77	4.46	9.76	0	4.97	7.96	0	0.39	0	0	0	0.4	1.76	575.39	0	0	0.5	0	0	3.33	0	0	0	0	0	52.68	0	3.58	0	0	0	0	18.37	1.18	0	0	2.81	0	0	0	0
GDD463	M	2.09863	1.83	0	0	11.08	7.02	0	2.17	4.81	8.26	0	1.42	11.15	0	0.37	0	0	0	0	3.57	494.57	0	0	0	0	0	1.26	0	0	0	0	0	353.93	0	0.63	0	0	0	0	6.44	1.03	0	0	0.95	0	0	0	0
GDD464	F	0.890411	2.09	0	0	10.05	5.73	0	3.11	0	16.63	0	6.16	12.82	0	0	0	1.39	0	2.77	2.59	26.24	0.36	0	0	0	0	2.08	0	0.45	0	0	0	5.33	0	1.09	0	0	0	0	5.97	0.54	0	0	2.6	0	0	0	0
GDD465	M	1.51507	1.31	0	0	9.62	7.07	0	6.51	3.26	10.38	0	0.37	5.65	0	0	0	1.15	0	0	1.15	229.4	0	0	0	0	0	2.28	0	0	0	0	0	100.86	0	0.43	0	0	0	0	4.26	0.74	0	0.63	0	0	0	0	0
GDD466	M	0.860274	2.31	0	0	9.62	8.34	0.4	2.27	0	5.94	0	5.96	15.1	0	0.54	0	0	0	0	2.04	747.31	0	0	0	0	0	1.23	0	0	0	0	0	247.59	0	1.46	0	0	0	0	17.43	0.91	0	0	2.06	0	0	0	0
GDD467	F	3.50685	0.9	0	0	6.79	3.74	0	0	3.37	7.27	0	0.55	5.06	0	0	0	1.71	0	0	0.59	923.73	0	0	0	0	0	0.88	0	0	0	0	0	81.52	0	0.72	0	0	0	0	3.14	0.59	0	1.51	0	0	0	0	0
GDD468	M	0.424658	6.77	0	0	3.5	0	0	0	1.53	29.05	0	3.34	5.35	0	0	0	0	0	0	0.4	0	0	0	0	0	0	2.24	0	0.48	0	0	0	352.31	0	1.29	0	13.87	0	0	159.37	2.13	0	2.28	0.64	0	0	0	0
GDD469	M	0.649315	1.8	0	0	3.55	8.68	0	0	0	11.3	0	0.88	5.61	0	0	0	0	0	0	0.7	778.07	0	0	0	0	0	1.33	0	0	0	0	0	88.2	0	0.82	0	0	0	0	11.83	0	0	0	0.61	0	0	0	0
GDD470	M	3.75616	0.41	0	0	6.31	2.02	0	0	0.93	4.08	0	0	2.07	0	0	0	0	0	0	0	630.66	0	0	0	0	0	1.05	0	0	0	0	0	42.27	0	0	0	0	0	0	1.36	0	0	0	0	0	0	0	0
GDD471	M	1.85479	1.08	0	0	4.63	3.73	0	0	1.72	11.79	0	0.69	6.41	0	0	0	1.03	0	0	1.16	521.39	0	0	0	0	0	1.77	0	0	0	0	0	70.49	0	0.65	0	0	0	0	5.47	0.58	0	0	0	0	0	0	0
GDD472	F	0.479452	1.26	0	0	3.05	9.37	0	2.45	0.99	6.33	0	0.82	7.59	0	0	0	0.79	0	0	1.92	635.16	0	0	0	0	0	0	0	0.38	0	0	0	234.39	0	1.58	0	0	0	0	18.88	0.55	0	0	1.74	0	0	0	0
GDD473	M	4.14795	3.14	0	0	9.18	0	0	2.58	4.27	21.5	0	0.6	6.71	0	0	0	0	0	0	0.97	1016.9	0	0	0	0	0	0.99	0	0	0	0	0	86.76	0	0.94	0	0	0	0	1.79	0.47	0	0	0	0	0	0	0
GDD474	F	1.46301	0.95	0	0	3.64	4.35	0	2.41	1.38	5.37	0	1.33	6.98	0	0	0	3.6	0	0	0	0	0	0	0	0	0	0.6	0	0	0	0	0	185.71	0	0.56	0	0	0	0	0.89	0	0	0	0	0	0	0	0
GDD475	F	1.34795	1.02	0	0	6.35	3.95	0	0	1.88	8.29	0	0.48	7.35	0	0	0	0	0	0	0.71	402.04	0	0	0	0	0	0.89	0	0	0	0	0	56.92	0	0	0	0	0	0	3.32	0	0	0	0	0	0	0	0
GDD476	M	3.13151	0.62	0	0	4.83	2.7	0	0	1.29	5.56	0	0	3.55	0	0	0	0	0	0	0	322.63	0	0	0	0	0	0.65	0	0	0	0	0	150.87	0	0	0	0	0	0	1.06	0	0	0	0	0	0	0	0
GDD477	M	0.545205	1.08	0	0	4.61	9.09	0	0	1.87	3.11	0	0.76	4.01	0	0	0	0	0	0	0.87	315.94	0	0	0	0	0	0	0	0	0	0	0	12.95	0	0.96	0	0	0	0	7.42	0	0	0	0	0	0	0	0
GDD478	F	0.838356	2.01	0	0	11.04	9.99	0	4.89	3.06	3.46	0	5.05	7.13	0	0	0	3.26	0	0	1.23	0	0	0	0	0	0	3.36	0	0	0	0	0	368.24	0	0	0	0	0	0	7.85	0	0	0	0	0	0	0	0
GDD479	F	0.232877	10.11	0	0	8.6	8.78	0	0	0	19.28	0	3.98	11.15	0	0	0	0	0	0	1.02	27.28	0	0	0	0	0	0	0	0	0	0	0	46.74	0	1.62	0	0	0	0	8.48	0	0	0	1.29	0	0	0	0
GDD480	M	1.9589	0.89	0	0	6.66	4.01	0	2.56	1.93	6.59	0	0.59	7.45	0	0	0	0.84	0	0.48	0.86	673.28	0	0	0	0	0	1.29	0	0	0	0	0	150.63	0	0.88	0	0	0	0	4.8	0	0	0	0	0	0	0	0
GDD481	M	1.61644	3.03333	0	0	18.8	0	6.26667	0	4.38333	32.15	0	1.96667	22.9167	0	0	0	3.81667	0	0	2.41667	3366.97	0	0	0	0	0	2.88333	0	0	0	0	0	276.233	0	0	0	0	0	0	3.46667	0	0	0	0	0	0	0	0
GDD482	F	3.00822	1.47	0	0	5.15	6.5	0	3.44	3.22	13.55	0	1.55	7.63	0	0	0	1.9	0	0	0.66	0	0	0	0	0	0	1.65	0	0	0	0	0	167.55	0	0.81	0	0	0	0	2.27	0.79	0	0	0	0	0	0	0
GDD483	M	1.01096	1.18	0	0	3.32	3.58	0	2.65	4.67	7.66	0	139.17	17.02	0	0.67	0	0	0	0.31	6.44	682.81	0	0	12.56	137.48	0	0.86	8.78	0	0	0	0	119.82	0	0.58	0	0	0	0	6.84	0.49	0	0	4.55	0	0	0	0
GDD484	F	1.52877	2	0	0	4.92	2.54	0	0	1.13	5.2	0	0	3.28	0	0	0	0	0	0	0.55	422.06	0	0	0	0	0	2.73	0	0	0	0	0	158.05	0	0	0	0	0	0	1.98	0	0	0	0	0	0	0	0
GDD485	M	3.11233	0.9	0	0	5.02	8.84	0	0	4.42	5.71	0	0.69	6.92	0	0	0	2.57	0	0.46	0.42	0	0	0	0	0	0	0.42	0	0	0	0	0	106.18	0	0.83	0	0	0	0	2.68	0.52	0	0.9	0	0	0	0	0
GDD486	M	3.19452	0.93	0	0	7.47	3.56	0	4.1	2.28	6.72	0	0	5.66	0	0	0	0	0	0	0	546.27	0	0	0	0	0	1.97	0	0	0	0	0	181.27	0	1.09	0	0	0	0	4.79	0.88	0	0	0	0	0	0	0
GDD487	F	4.68767	1.55	0	0	6.755	2.79	0	5.95	9.89	13.11	0	338.065	11.11	0	0.24	0.18	0	0.23	0.33	4.77	378.58	0	10.225	0	359.435	10.225	1.065	41.075	0	0	0	0	111.455	0	1.32	0	0	0	0	5.84	0.95	0	0	2.16	0	0	0	0
GDD488	M	2.86027	1.24	0	0	5.61	0	1.75	0	1.74	9.78	0	0	4.62	0	0	0	0	0	0	0.52	868.48	0	0	0	0	0	0.93	0	0.42	0	0	0	48.9	0	0.43	0	1	0	0	7.07	0.48	0	0	0	0	0	0	0
GDD489	M	2.5863	0.62	0	0	3.75	0	0	0	0.93	8.09	0	4.2	4.81	0	0	0	0.93	0	0	0.92	705.56	0	0	0	0	0	1.52	0	0	0	0	0	111.6	0	1.07	0	0	0	0	2.89	0.87	0	0	0	0	0	0	0
GDD490	M	2.77808	1.22	0	0	3.41	2.05	0	4.74	4.91	7.17	0	56.24	8.61	0	0	0	3.64	0	0	4.13	391.78	0	0	0	94.2	0	0.95	9.43	0	0	0	0	57.98	0	0.61	0	0	0	0	3.05	0.68	0	0	0.63	0	0	0	0
GDD491	M	1.13973	0.58	0	0	2.61	2.76	0	0	0	9.95	0	0.42	5.35	0	0	0	1.51	0	0	0.85	477.33	0	0	0	0	0	1.03	0	0	0	0	0	89.37	0	0.42	0	0	0	0	1.99	0	0	0	0	0	0	0	0
GDD492	M	3.66027	0.45	0	0	4.92	0.5	1.22	0	2.04	6.65	0	1.69	3.02	0	0	0	6.07	0	0	0.4	994.51	0	0	0	0	0	0.84	0	0	0	0	0	54.01	0	0.49	0	0	0	0	1.59	1	0	0	0	0	0	0	0
GDD493	M	2.06027	0.91	0	0	5.15	3.76	0	2.35	0.95	11.09	0	0.34	2.82	0	0	0	0	0	0	0	548.74	0	0	0	0	0	1.12	0	0.5	0	0	0	53.25	0	0.77	0	0	0	0	0.8	0	0	0	0	0	0	0	0
GDD494	M	1.07123	0.91	0	0	3.85	4.91	0	3.1	1.5	6.21	0	2.44	7.1	0	0	0	0	0	0	1.92	659.69	0	0	0	0	0	1.49	0	0	0	0	0	43.31	0	0	0	0	0	0	16.64	0.55	0	0	1.06	0	0	0	0
GDD495	M	3.12603	0	0	0	3.21	0	0.73	0	0	4.32	0	0	3.87	0	0	0	0	0	0	0	0	0	0	0	0	0	0	0	0	0	0	0	0	0	0	0	0	0	0	0	0	0	0	0	0	0	0	0
GDD496	M	1.05479	0.65	0	0	2.06	2.37	1.19	0	0	6.63	0	0	4.83	0	0	0	0	0	0	0	245.4	0	0	0	0	0	0	0	0	0	0	0	51.99	0	0	0	0	0	0	3.2	0	0	0	0	0	0	0	0
GDD497	M	1.60548	0	0	0	1.79	2.6	1.23	4.13	1.17	6.73	0	0	5.68	0	0	0	1.96	0	0	1.17	730.5	0	0	0	0	0	0.72	0	0	0	0	0	20.6	0	0.51	0	0	0	0	1.61	0	0	0	0	0	0	0	0
GDD498	M	3.66575	0.62	0	0	2.64	0.49	0.67	0	1.27	3.98	0	0	3.1	0	0	0	0	0	0	0.6	683.59	0	0	0	0	0	0.82	0	0	0	0	0	27.69	0	0	0	0	0	0	2.4	0	0	0	0	0	0	0	0
GDD499	F	1.87123	3.51	0	0	11.23	15.98	4.02	4.02	5.02	22.6	0	2.06	10.93	0	0	0	3.57	0	1.1	1.62	817.51	0	0	0	0	0	87.34	0	0	0	0	0	102.69	0	1.8	0	0	0	0	14.45	1.06	0	0	0.97	0	0	0	0
GDD500	M	4.10411	0.66	0	0	3.71	2.36	0.43	0	2.63	0	0	0	1.77	0	0	0	0.93	0	0	0	44.27	0	0	0	0	0	1.95	0	0	0	0	0	57.87	0	0	0	1.15	0.42	0	7.25	0	0	0	0	0	0	0	0
GDD501	M	2.8411	0.62	0	0	7.05	1.11	0	2.31	2.53	5.37	0	0.91	4.61	0	0	0	2.49	0	0	0.47	40.41	0	0	0	0	0	4.31	0	0	0	0	0	69.37	0	0	0	0	0	0	2.47	0	0	2.03	0	0	0	0	0
GDD502	M	3.23562	0	0	0	3	1.69	0	0	0	0	0	3.02	4.28	0	0	0	0	0	0	0	308.3	0	0	0	0	0	1.79	0	0	0	0	0	102.82	0	0	0	0	0	0	4.63	0	0	4.02	0	0	0	0	0
GDD503	F	0.731507	0	0	1.84	1.99	2.84	0	0	3.39	0	0	231.8	15.25	0	0	0	2.18	0	0	3.34	87.38	0	0	0	137.07	0	4.56	13.65	0	0	0	0	228.75	0	1.62	0	0	0	0	10.77	1.72	0	0	5.48	0	0	0	0
GDD504	F	2.3863	1.62	0	0	4.65	0	0	0	3.14	14.7	400.91	2.97	12.32	0	0	0	4.3	0	0	1.96	1257.64	0	0	0.49	0	0	10.18	0	0	0	0	0	88.06	0	0.66	0	0	0	0	3.78	0	0	0	0.94	0	0	0	0
GDD505	M	4.40822	0.64	0	0	4.2	0.67	1.28	0	2.2	6.88	0	0	3.98	0	0	0	0	0	0	0	0	0	0	0	0	0	8.77	0	0	0	0	0	63.01	0	0.7	0	0	0	0	1.52	0	0	0	0	0	0	0	0
GDD506	M	0.882192	1.19	0	0	3.08	4.4	0	0	1.76	8.18	0	6.93	7.6	0	0	0	1.35	0	0.37	1.17	0	0	0	0.34	0	0	0.74	0	0	0	0	0	277.29	0	1.99	0	0	0	0	5.65	0.36	0	2.93	1.08	0	0	0	0
GDD507	F	4.55616	0.68	0	0	6.59	0.76	0.22	2.26	5.4	4.67	0	1.94	6.68	0	0.31	0	0	0	0.22	2.36	16.98	0.18	0	0	0	0	1.41	0	0.2	0.35	0	1.59	76.39	0	0.52	0.21	0	0	0	3.57	0.63	1.59	0	0.32	0	0	0	0
GDD508	M	3.92329	0.73	0	0	6	0.79	1.1	3.87	3.03	6.1	0	0	3.47	0	0	0	1.51	0	0	0	0	0	0	0	0	0	1.51	0	0	0	0	0	5.49	0	0	0	0	0	0	1.16	0	0	0	0	0	0	0	0
GDD509	F	0.871233	1.59	0	0	6.68	6.79	0	3.94	4.08	6.04	0	2.44	8.85	0	0	0	1.95	0	0	1.77	0	0	0	0.49	0	0	1.86	0	0	0	0	0	438.56	0	0.49	0	0	0	0	9.25	0.81	0	0	0	0	0	0	0
GDD510	F	1.06849	3.37	0	0	9.14	8.7	0	13.73	5.15	34.36	0	1.52	14.24	0	0.65	0	0	0	1.18	2.9	4090.79	0	0	0	0	0	7.39	0	0	0	0	0	566.16	0	2.11	0	0	0	0	14.96	6.76	0	15.69	1.36	0	0	0	0
GDD511	F	2.84658	2.22	0	0	7.66	0	0	2.73	4.69	20.09	0	1.19	8.68	0	0.49	0	0	0	0.77	1.91	2143.79	0	0	0	0	0	2.61	0	0.32	0	0	0	383.55	0	0.98	0	0	0	0	6.07	0.88	0	3.57	0.47	0	0	0	0
GDD512	M	0.863014	1.44	0	0	4.92	4.04	0	0	0	11.22	0	51.26	14.46	0	0	0	1.57	0	0	2.91	0.79	0	0	0	0	0	1.58	3.92	0.44	0	0	0	218.66	0	1.03	0	0	0	0	10.82	0.81	0	2.3	8.3	0	0.33	0	0
GDD513	F	2.10411	1.44	0	0	7.15	2.11	3.57	0	0	18.9	0	0	9.8	0	0	0	0	0	0	0	257.1	0	0	0	0	0	2.34	0	0	0	0	0	66	0	0	0	0	0	0	4.88	0	0	0	0	0	0	0	0
GDD514	M	1.16438	0.78	0	0	2.92	1.93	0.37	2.59	2.49	4.09	0	13.01	5.54	0	0.25	0	0	0	0	1.74	200.97	0	0	0	0	0	1.86	0	0	0.18	0	2.86	149.9	0	0.94	0.18	0	0.18	0	11.79	1.13	2.86	4.62	1.61	0	0	0	0
GDD515	M	1.94795	9.27027	0	0	26.8649	44.2432	11.7568	27.0811	16.9189	62.3784	0	4.72973	31.0811	0	0	0	8.02703	0	0	4.05405	3.54054	0	0	0	0	0	6.02703	0	0	0	0	0	479.973	0	4.54054	0	0	0	0	47.4324	2.86486	0	0	9.32432	0	0	0	0
GDD516	M	0.29589	0.94	0	0	6.3	11.71	0.81	6.09	2.91	4.22	0	0.62	4.36	0	0	0	2.46	0	0.48	1.21	0	0	0	0	0	0	0.41	0	0	0	0	0	245.73	0	0.76	0	0	0	0	8.96	0	0	0	0.49	0	0	0	0
GDD517	M	1.8274	1.18	0	0	2.87	3.08	0.29	2.04	2.49	5.24	0	2.31	7.16	0	0	0	2.26	0	0.33	1.3	243.52	0	0	0.32	0	0	1.4	0	0.68	0	0	0	92.92	0	0.83	0	0	0	0	7.46	0.62	0	1.07	0	0	0	0	0
GDD518	F	0.772603	3.41	0	3.2	6.95	2.67	3.37	0	9.44	17.92	0	846.29	33.85	3.2	0	0	0	0	0	6.28	0	0	0	0	200.02	0	2.03	6.56	0	0	0	0	187.02	0	2.16	0	0	0	0	3.72	1.88	0	0	12.23	0	0	0	0
GDD519	M	2.23288	0.47	0	0	1.66	1.31	1.55	1.89	1.83	8.25	0	0.51	3.53	0	0	0	0.92	0	0	0	86.19	0	0	0	0	0	3.71	0	0	0	0	0	52.93	0	0.49	0	0	0	0	2.35	0.48	0	0	0	0	0	0	0
GDD520	M	2.69041	9.28	0	4.15	9.51	2.74	0	0	8.76	0	0	638.6	21.54	0	0	0	6.47	0	0	3.52	537.7	0	0	0	322.88	0	0	15.97	0	0	0	0	145.25	0	0	0	0	0	0	5.28	3.42	0	0	0	0	0	0	0
GDD521	F	4.81096	1.07	0	0	7.74	5.1	0	0	3.81	8.09	0	2.24	5.98	0	0.41	0	0	0	0.68	1.21	85.27	0	0	0.34	0	0	2.3	0	0	0	0	0	62.63	0	1.69	0	0	0.45	0	3.35	0.76	0	4.66	0	0	0	0	0
GDD522	M	0.358904	1.13	0	0	2.88	9.11	1.01	5.26	4.01	5.39	0	0.61	5.74	0	0	0	0.42	0	0.44	1.14	0	0	0	0.34	0	0	2.55	0	0.57	0	0	2.8	39.14	0	0.87	0	0	0	0	73.9	0.93	2.8	1.2	4.38	0	0	0	0
GDD523	M	2.96438	0.86	0	0	3.98	2.44	0.25	1.82	2.51	6.11	0	4.75	5.3	0	0	0	0.92	0	0	0.62	31.81	0	0	0.18	0	0	1.15	0	0	0	0	0	74.6	0	0.82	0	0	0.23	0	5.27	1	0	3.26	0.42	0	0	0	0
GDD524	M	1.35342	1.32497	0	0	2.63598	3.19386	3.2357	3.12413	1.45049	17.7266	0	0	6.9735	0	0	0	1.54812	0	0	0	0	0	0	0	0	0	6.44351	0	0.446304	0	0	0	76.1925	0	0.878661	0	0	0	0	2.25941	0.808926	0	4.46304	0	0	0	0	0
GDD525	F	1.19452	0	0	0	2.34	2.27	1.55	0	2.66	8.62	0	0	3.94	0	0	0	0	0	0	0	141.24	0	0	0	0	0	1.08	0	0	0	0	0	33.82	0	0	0	0	0	0	4.3	2.33	0	0	0	0	0	0	0
GDD526	M	0.794521	0.86	0	0	3.88	4.9	0.8	0	2.31	5.16	0	0	5.8	0	0	0	0	0	0	0	660.32	0	0	0	0	0	8.04	0	0	0	0	0	133.15	0	0	0	0	0	0	10.75	0	0	7.26	0	0	0	0	0
GDD527	F	2.5726	0.76	0	0	3.68	0.67	1.15	0	1.91	6.28	0	0	4.3	0	0	0	0.52	0	0	0	0	0	0	0	0	0	1.42	0	0	0	0	0	14.53	0	0	0	0	0	0	1.38	0	0	0	0	0	0	0	0
GDD528	F	2.8274	7.96	0	0	29.72	17.25	15.81	25.88	26.25	83.3	0	15.43	77.62	0	2.28	0	0	0	3.11	8.67	5324.98	0	0	2.6	0	0	76.6	0	0	0	0	0	1203.51	0	8.25	0	7.2	0	0	65.34	8.53	0	95.91	6.7	0	0	0	0
GDD529	F	1.47671	0.68	0	0	3.33	6.12	0	1.42	3.19	3.03	0	32.5	8.01	0	0	0	0.99	0	0	1.98	2.35	0	0	0	30.03	0	0.95	6.1	1.14	0	0	0	110.79	0	0.67	0	0	0	0	16.11	0.87	0	5.08	2.04	0	0	0	0
GDD530	F	2.20274	1.04	0	0	5.76	2.08	0	3.42	3.4	5.84	0	1.14	4.86	0	0	0	0.64	0	0.6	0.32	0.47	0	0	0	0	0	1.46	0	0.29	0	0	0	91.18	0	0.76	0	0	0	0	4.96	0.45	0	3.11	0.36	0	0	0	0
GDD531	M	2.48767	0.94	0	0	4.56	3.32	0	1.52	2.77	4.44	0	0.69	3.08	0	0	0	0.91	0	0	0.39	95.65	0	0	0	0	0	0.93	0	0	0	0	2.3	84.54	0	0.32	0	0	0	0	7.05	0.64	2.3	3.58	0.25	0	0	0	0
GDD532	M	0.980822	0	0	0	1.45	1.42	0	0	0	0	0	4.4	3.47	0	0	0	0	0	0	0	0	0	0	0	0	0	0	0	0	0	0	0	0	0	0	0	0	0	0	6.57	0	0	0	1.47	0	0	0	0
GDD533	F	1.63288	2.97	0	0	9.36	3.7	0.41	2.42	3.98	12.29	0	1.09	7.83	0	0.3	0	0	0	0.46	1.07	150.47	0	0	0.31	0	0	2.84	0	0.34	0.24	0	0	208.66	0	1.01	0.24	0	0.56	0	10.61	1.01	0	10.72	0.33	0	0	0	0
GDD534	M	1.56438	0.69	0	0	4.16	3.54	0	0	2.22	2.9	0	0	4.01	0	0	0	1.4	0	0	0.33	16.2	0	0	0	0	0	0.96	0	0	0	0	0	159.38	0	0	0	0	0	0	4.88	1.77	0	1.15	0	0	0	0	0
GDD535	F	1.76986	1.42	0	0	4.73	4.74	0	0	2.86	9.53	0	4.92	5.49	0	0	0	7.31	0	0	3.14	229.1	0	0	0	0	0	3.32	0	0	0	0	0	116.28	0	0.43	0	0	0	0	21.4	0.73	0	1.85	2.39	0	0	0	0
GDD536	F	0.586301	2.03304	0	0	6.82338	7.91614	2.1474	9.14867	3.85006	11.4358	0	0.508259	4.29479	0	0	0	2.40152	0	1.13088	0	65.0318	0	0	0	0	0	2.00762	0	0	0	0	0	197.268	0	1.81703	0	0	0	0	10.1144	0.419314	0	2.83355	1.02922	0	0	0	0
GDD537	F	0.830137	1.18	0	0	6.5	3.55	0.39	1.53	3.81	4.92	0	89	11.67	0	0	0	2.37	0	0.67	1.5	0	0	0	9.7	105.67	0	1.35	11.3	0.39	0	0	0	150.05	0	2.51	0	0	0	0	9.18	0.47	0	4.92	2.05	0	0	0	0
GDD538	F	1.00548	8.125	0	0	19.8	2.325	10.325	0	12.675	54.05	0	4.525	30.9	0	0	0	0	0	0	4.9	49.15	0	0	0	0	0	2.625	0	0	0	0	0	54.95	0	0	0	0	0	0	28.8	0	0	9.575	3.625	0	0	0	0
GDD539	F	3.2	0.94	0	0	9.39	1.29	1.45	0	5.96	7.78	0	3.75	13.54	0	0	0	2.28	0	0	2.12	894.48	0	0	0	0	0	2.84	0	0	0	0	0	0	0	0	0	0	0	0	5.19	0	0	0	0	0	0	0	0
GDD540	M	3.56986	0.45	0	0	6.745	3.9	1	2.005	2.935	5.3	0	0.31	2.425	0	0	0	1.765	0	0.24	0.36	359.19	0	0	0	0	0	0.92	0	0	0	0	0	32.255	0	0.265	0	0	0	0	1.875	0.495	0	0.88	0	0	0	0	0
GDD541	F	1.7863	3.26	0	0	47.41	11.34	0	5.19	7.18	7.92	0	4.42	13.25	0	0	0	10.65	0	0	0.63	0	0	0	0	0	0	6.36	0	0	0	0	0	268.09	0	0	0	0	0	0	10.74	1	0	0	0	0	0	0	0
GDD542	M	1.99178	0.85	0	0	3.22	1.44	0	2.41	1.62	7.42	0	0	4.16	0	0	0	0	0	0	0	0.8	0	0	0	0	0	1.25	0	0	0	0	0	184.77	0	0.23	0	0	0	0	3.1	0.62	0	4.51	0	0	0	0	0
GDD543	F	0.542466	2.35	0	0	9.22	15.96	0	2.9	5.44	6.99	0	3.62	12.5	0	0.4	0	0	0	1.1	2.74	687.33	0	0	0	0	0	2.19	0	0	0	0	0	247.97	0	1	0	0	0	0	35.36	0.79	0	4	1.82	0	0	0	0
GDD544	F	4.64384	0	0	0	2.375	0	0	0	0	5.27	0	4.045	5.495	0	0	0	0	0	0	0.56	485.03	0	0	0	0	0	8.08	0	0	0	0	0	29.485	0	0.815	0	0	0	0	5.105	1.01	0	3.135	0	0	0	0	0
GDD545	M	3.09315	1.01	0	0	3.18	0.86	0.73	0	2.3	3.94	0	0	3.47	0	0	0	0.5	0	0	0.46	0	0	0	0	0	0	1.32	0	0	0	0	0	36.32	0	0	0	0	0	0	1.4	0	0	0	0	0	0	0	0
GDD546	M	2.66027	0.39	0	0	1.94	1.22	0	1.28	0	3.99	0	1.54	3.22	0	0	0	0	0	0	0.34	576.15	0	0	0	0	0	0.99	0	0.41	0	0	0	80.28	0	0.26	0	0	0	0	1.98	0.37	0	0	0	0	0	0	0
GDD547	M	0.528767	9.52381	0	0	45.0397	41.1905	4.72222	46.2698	33.2937	29.127	0	0	33.7302	0	0	0	8.96825	0	0	0	0	0	0	0	0	0	10	0	0	0	0	0	461.667	0	0	0	0	0	0	56.1111	0	0	0	0	0	0	0	0
GDD548	M	1.52329	1.36	0	0	3.93	2.8	1.52	0	0	8.5	0	2.2	4.67	0	0	0	0	0	0	0	440.7	0	0	0	0	0	2.2	0	0	0	0	0	88.95	0	1.43	0	0	0	0	6.79	0	0	5.62	0	0	0	0	0
GDD549	M	0.279452	1.15	0	0	4.94	6.85	2.39	1.33	1.93	13.25	0	0.79	6.18	0	0	0	2.52	0	0.43	0.68	0.29	0	0	0.17	0	0	0.44	0	0.31	0	0	0	26.75	0	1.37	0	0	0	0	4.27	0.28	0	1.86	1.97	0	0	0	0
GDD550	F	0.547945	3.03158	0	0	10.2316	13.7474	2.86316	19.9579	8.23158	15.5368	0	2.23158	7.70526	0	0	0	0	0	0	0	0	0	0	0	0	0	1.93684	0	0	0	0	0	64.6526	0	1.53684	0	0	0	0	29.0526	1.03158	0	0	1.6	0	0	0	0
GDD551	M	1.03014	1.37	0	0	3.25	3.59	0.23	3.27	3.49	8.83	0	1.79	8	0	0.38	0	0	0	1.32	1.8	0.7	0	0	0	0	0	2.6	0	0.36	0	0	2.5	140.79	0	1.56	0.22	0	0.35	0	13.66	1.4	2.5	2.72	3.02	0	0	0	0
GDD552	F	1.04932	0.75	0	0	4.45	2.94	0.19	2.92	2.1	6.09	0	0.94	7.67	0	0.14	0	0	0	0.21	0.6	0	0	0	0.17	0	0	1.47	0	0.15	0.18	0	2	175.67	0	0.72	0.18	0	0.19	0	11.49	1.03	2	5.61	0.41	0	0	0	0
GDD553	F	0.665753	5.84	0	0	1.91	2.28	3.15	0	0	17.2	0	17.29	6.76	0	0	0	0	0	0	0	0	0	0	0	0	0	0	0	0	0	25.69	0	38.22	25.69	1.39	0	5.28	0	0	4.67	0	0	0	7.92	0	0	0	0
GDD554	M	3.73151	0.79	0	0	6.54	0.73	1.39	0	2.7	7.57	0	0.63	3.69	0	0	0	1.84	0	0.66	0.62	255.86	0	0	0	0	0	0.98	0	0	0	0	0	53.54	0	0.51	0	0	0	0	2.89	0.53	0	2.52	0	0	0	0	0
GDD555	F	1.1863	1.11	0	0	4.28	4.52	0.36	2.07	90.35	6.17	0	46.55	12.19	0	0	0.49	5.77	0	0.42	0.94	3.2	0.3	0	0	55.18	0	31.65	4.71	0	0	0	0	127.87	0	0.8	0	0	0.53	0	4.05	0.64	0	3.01	0	0	0	0	0
GDD556	F	0.649315	0.76	0	0	1.97	1.33	1.3	0	1.44	7.05	0	2.17	4.82	0	0	0	0	0	0	0.23	0	0	0	0	0	0	0.4	0	0	0	0	0	31.18	0	0.66	0	0.48	0	0	3.22	0.3	0	1.01	1.94	0	0	0	0
GDD557	F	0.441096	0.89	0	0	2.3	1.89	1.34	1.62	1.94	7.26	0	3.24	2.74	0	0	0	0.58	0	0.68	0.57	0	0	0	0	0	0	0.49	0	0	0	0	0	0	0	0.56	0	0.87	0	0	5.58	0.32	0	0	2.54	0	0	0	0
GDD558	M	2.87671	6.75	0	0	4.42	2.31	1.09	0	0	6.37	0	2.58	5.63	0	0	0	0	0	0	0	0	0	0	0	0	0	0	0	0	0	0	0	50.46	0	0	0	0	0	0	0	0	0	0	0	0	0	0	0
GDD559	F	1.07397	0.88	0	0	4.38	0.83	0	4.09	0	7.06	0	0.65	5.75	0	0	0	0.81	0	0	0.81	0	0	0	0	0	0	2.62	0	0	0	0	0	153.43	0	0	0	0	0	0	3.46	9.11	0	0	0	0	0	0	0
GDD560	M	2.15616	0.8	0	0	2.77	0.99	1.58	1.59	0.99	8.77	0	0.57	5.91	0	0	0	0.9	0	0.4	0	100.43	0	0	0	0	0	3.41	0	0	0	0	0	54.71	0	0.67	0	0	0	0	3.3	0.53	0	1.66	0	0	0	0	0
GDD561	F	0.652055	0.95	0	0	2.96	2.57	1.47	0	1.71	7.8	0	0.78	2.83	0	0	0	0.62	0	0	0.31	0	0	0	0	0	0	2.16	0	0.58	0	0	0	280.6	0	0.79	0	0	0	0	12.56	0.53	0	2.7	0.84	0	0	0	0
GDD562	M	3.42466	0.46	0	0	3.23	0.86	0.65	0	1.15	3.57	0	0	3.5	0	0	0	3.61	0	0	0	0	0	0	0	0	0	1.44	0	0	0	0	0	14.24	0	0	0	0	0	0	1.38	0	0	1.92	0	0	0	0	0
GDD563	F	0.863014	1.44	0	0	4.92	4.04	0	0	0	11.22	0	51.26	14.46	0	0	0	1.57	0	0	2.91	0.79	0	0	0	0	0	1.58	3.92	0.44	0	0	0	218.66	0	1.03	0	0	0	0	10.82	0.81	0	2.3	8.3	0	0.33	0	0
GDD564	M	2.29315	1.36	0	0	8.71	11.22	0.28	3.9	6.41	7.91	0	1.44	13.39	0	0.4	0	0	0	0.34	2.51	1310.61	0	0	0	0	0	5.92	0	0.31	0.36	0	0	270.99	0	0.62	0.36	0	0	0	7.63	0.96	0	6.13	0.66	0	0	0	0
GDD565	M	3.32055	0.92	0	0	6.49	3.58	1.06	4.84	1.31	5.72	0	2.36	3.47	0	0	0	1.24	0	0	0	119.52	0	0	0	0	0	1.79	0	0	0	0	0	43.01	0	1.82	0	0	0	0	3.55	1.11	0	0	0	0	0	0	0
GDD566	F	4.40822	0.64	0	0	4.2	0.67	1.28	0	2.2	6.88	0	0	3.98	0	0	0	0	0	0	0	0	0	0	0	0	0	8.77	0	0	0	0	0	63.01	0	0.7	0	0	0	0	1.52	0	0	0	0	0	0	0	0
GDD567	M	4.56438	2.62	0	0	41.53	0	0	0	0	6.3	0	2.62	4.74	0	0	0	4.07	0	0	0.55	0	0	0	0	0	0	14.7	0	0	0	0	0	86.66	0	0	0	0	0	0	2.78	0.6	0	0	0	0	0	0	0
GDD568	F	3.23562	0	0	0	3	1.69	0	0	0	0	0	3.02	4.28	0	0	0	0	0	0	0	308.3	0	0	0	0	0	1.79	0	0	0	0	0	102.82	0	0	0	0	0	0	4.63	0	0	4.02	0	0	0	0	0
GDD569	F	2.5726	0.76	0	0	3.68	0.67	1.15	0	1.91	6.28	0	0	4.3	0	0	0	0.52	0	0	0	0	0	0	0	0	0	1.42	0	0	0	0	0	14.53	0	0	0	0	0	0	1.38	0	0	0	0	0	0	0	0
GDD570	F	0.964384	3.475	0	0	9.4	17.1	8.275	0	0	41.5	0	0	13.85	0	0	0	0	0	0	0	0	0	0	0	0	0	4.575	0	0	0	0	0	0	0	0	0	0	0	0	0	0	0	0	0	0	0	0	0
GDD571	M	1.03014	1.2	0	0	8.4	0	0	0	7.29	5.02	0	0	3.51	0	0	0	0	0	0	0	8.87	0	0	0	0	0	1.41	0	0	0	0	0	61.64	0	0	0	0	0	0	0	0	0	0	0	0	0	0	0
GDD572	F	2.23288	0.47	0	0	1.66	1.31	1.55	1.89	1.83	8.25	0	0.51	3.53	0	0	0	0.92	0	0	0	86.19	0	0	0	0	0	3.71	0	0	0	0	0	52.93	0	0.49	0	0	0	0	2.35	0.48	0	0	0	0	0	0	0
GDD573	M	3.63014	2.7	0	0	5.01	0.94	1.91	0	2.01	10.58	0	0.43	5.24	0	0	0	0	0	0	0.65	412.28	0	0	0	0	0	1.2	0	0	0	0	0	92.53	0	0.88	0	0	0	0	1.51	0	0	0	0	0	0	0	0
GDD574	M	1.26849	1.16	0	0	5.73	10.19	0	3.25	0	4.96	0	0	7.62	0	0	0	0	0	0	0.65	892.25	0	0	0	0	0	2.79	0	0	0	0	0	179.15	0	0	0	0	0	0	5.47	0	0	0	0	0	0	0	0
GDD575	M	1.35342	1.32497	0	0	2.63598	3.19386	3.2357	3.12413	1.45049	17.7266	0	0	6.9735	0	0	0	1.54812	0	0	0	0	0	0	0	0	0	6.44351	0	0.446304	0	0	0	76.1925	0	0.878661	0	0	0	0	2.25941	0.808926	0	4.46304	0	0	0	0	0
GDD576	F	1.90411	0.7	0	0	5.02	2.38	0	0	2.13	7.23	0	0	4.44	0	0	0	2.36	0	0.81	0.89	348.36	0	0	0	0	0	5.83	0	0	0	0	0	242.37	0	0.39	0	0	0	0	3.23	0.36	0	0	0	0	0	0	0
GDD577	F	1.43014	1.91	0	0	10.73	4.26	7.75	2.23	8.4	41.71	0	0.79	12.42	0	0	0	3.59	0	0	1.66	637.5	0	0	0.47	0	0	0.7	0	0	0.4	0	0	197.37	0	1.66	0.4	0	0	0	13.24	0.82	0	0	2.68	0	0	0	73.7
GDD578	M	2.25753	0.65	0	0	3.1	1.57	1.36	4.08	1.15	7.22	0	0	3.86	0	0	0	0	0	0	0	282.07	0	0	0	0	0	1.16	0	0.5	0	0	0	44.47	0	0.43	0	0	0	0	1.18	0	0	0	0	0	0	0	0
GDD579	M	2.11507	4.14	0	0	7.09	3.97	0	0	0	11	0	0	5.52	0	0	0	1.25	0	0	0	162.2	0	0	0	0	0	1.48	0	0	0	0	0	53.18	0	0	0	0	0	0	2.6	0	0	0	0	0	0	0	0
GDD580	M	0.512329	2.67	0	0	4.34	0	0	2.66	2.96	16.67	0	8.56	7.42	0	0	0	4.39	0	0.61	1.48	0.58	0	0	0.42	0	0	1.97	0	0	0	0	0	0	0	1.74	0	0	0	0	10.55	0.77	0	1.04	4.94	0	0	0	0
GDD581	M	0.736986	0.7	0	0	2.57	5.76	0	2.14	1.22	3.49	0	0.41	5.77	0	0	0	0	0	0	0.48	689.61	0	0	0	0	0	1.89	0	0.43	0	0	0	75.35	0	0.79	0	0	0	0	40.84	0.58	0	0	0.69	0	0	0	0
GDD582	M	2.8411	0.62	0	0	7.05	1.11	0	2.31	2.53	5.37	0	0.91	4.61	0	0	0	2.49	0	0	0.47	40.41	0	0	0	0	0	4.31	0	0	0	0	0	69.37	0	0	0	0	0	0	2.47	0	0	2.03	0	0	0	0	0
GDD583	M	0.756164	0.59	0	0	1.14	1.4	1.01	0	1.34	5.37	0	25.52	3.76	0	0	0	1.6	0	0	0.95	0	0	0	0	0	0	1.01	0	0.46	0	0	0	3.75	0	0.91	0	0	0	0	7.84	0	0	0	4.95	0	0	0	0
GDD584	M	2.53699	0.66	0	0	3.57	0.96	0.67	0	3.06	3.76	0	0	0.68	0	0	0	0	0	0	0	0	0	0	0	0	0	1.11	0	0	0	0	0	0	0	0	0	0	0	0	0	0	0	0	0	0	0	0	0
GDD585	M	1.35616	0.4	0	0	6.11	0.77	0.55	0	2.28	3.13	0	0	2.26	0	0	0	0.51	0	0	0.47	31.57	0	0	0	0	0	0.6	0	0	0	0	0	14.71	0	0	0	0	0	0	0.67	0	0	0	0	0	0	0	0
GDD586	M	1.47397	0.385	0	0	2.415	2.11	0.115	1.105	1.67	2.52	0	0.505	4.07	0	0.19	0	0	0	0	0.67	9.315	0.12	0	0.21	0	0	1.45	0	0.17	0	0	0	98.93	0	0.16	0	0	0	0	1.375	0.22	0	1.435	0.13	0	0	0	0
GDD587	M	4.44932	0.8	0	0	6.07	3.93	0	5.44	2.82	8.78	0	1.29	6.71	0	0.51	0	0	0	0.47	2.27	2063.3	0	0	0	0	0	1.66	0	0.47	0	0	0	239.73	0	0.74	0	0	0	0	6.61	1.33	0	0	0.38	0	0	0	0
GDD588	M	2.90959	0.46	0	0	4.35	1.42	0.78	3.87	2.72	4.23	0	0	2.98	0	0	0	0.8	0	0	0	0	0	0	0	0	0	1.06	0	0	0	0	0	34.85	0	0	0	0	0	0	1.12	0	0	0	0	0	0	0	0
GDD589	M	3.54521	3.11	0	0	8.15	0.59	0	0	5.92	11.23	0	4.11	28.55	2.11	0	0	2.07	0	0	2.94	170.15	0	0	0	0	0	1.91	0	0.36	0.5	0	0	118.1	0	0.32	0.5	0	0	0	4.6	0.36	0	0	0.81	0	0	0	0
GDD590	M	2.64658	0.92	0	0	2.73	2.06	1.41	0	0	8	0	1.48	3.5	0	0	0	0	0	0	0	278.19	0	0	0	0	0	1.82	0	0	0	0	0	226.1	0	0	0	0	0	0	2.75	0	0	0	0	0	0	0	0
GDD591	M	2.24932	2.03	0	0	11.1	16.81	2.48	6.47	8.64	12.7	0	2.56	21.77	0	0.89	0	0	0	0	2.48	0	0	0	0	0	0	0.96	0	0	0	0	0	779.85	0	0.67	0	0	0	0	4.9	0	0	0	0	0	0	0	0
GDD592	M	2.10411	1.44	0	0	7.15	2.11	3.57	0	0	18.9	0	0	9.8	0	0	0	0	0	0	0	257.1	0	0	0	0	0	2.34	0	0	0	0	0	66	0	0	0	0	0	0	4.88	0	0	0	0	0	0	0	0
GDD593	F	3.43014	1.7	0	0	10.76	5.7	0	3.91	6.4	8.71	0	7.48	11.36	0	0.91	0	0	0	1.08	2.58	1156.37	0	0	0	0	0	8.75	0	0.53	0.33	0	5.96	50.51	0	9.67	0.33	0	0	0	22.43	4.49	5.96	0	2.98	0	0	0	0
GDD594	M	2.47945	0.41	0	0	1.44	0.73	0.47	0	0.97	2.86	0	0	0.59	0	0	0	0	0	0	0	0	0	0	0	0	0	1.26	0	0	0	0	0	26.2	0	0	0	0	0	0	0	0	0	0	0	0	0	0	0
GDD595	M	1.16438	0.78	0	0	2.92	1.93	0.37	2.59	2.49	4.09	0	13.01	5.54	0	0.25	0	0	0	0	1.74	200.97	0	0	0	0	0	1.86	0	0	0.18	0	2.86	149.9	0	0.94	0.18	0	0.18	0	11.79	1.13	2.86	4.62	1.61	0	0	0	0
GDD596	M	2.75342	0.57	0	0	3.04	1.43	1.48	0	0.99	7.93	0	0.57	2.76	0	0	0	0	0	0	0	267.81	0	0	0	0	0	1.08	0	0	0	0	0	72.56	0	0	0	0	0	0	1.48	0.46	0	0	0	0	0	0	0
GDD597	M	2.84658	2.22	0	0	7.66	0	0	2.73	4.69	20.09	0	1.19	8.68	0	0.49	0	0	0	0.77	1.91	2143.79	0	0	0	0	0	2.61	0	0.32	0	0	0	383.55	0	0.98	0	0	0	0	6.07	0.88	0	3.57	0.47	0	0	0	0
GDD598	M	1.8274	1.18	0	0	2.87	3.08	0.29	2.04	2.49	5.24	0	2.31	7.16	0	0	0	2.26	0	0.33	1.3	243.52	0	0	0.32	0	0	1.4	0	0.68	0	0	0	92.92	0	0.83	0	0	0	0	7.46	0.62	0	1.07	0	0	0	0	0
GDD599	M	0.731507	3.42	0	0	17.4	45.36	5.7	16.88	12.16	30.08	0	0	19.7	0	0	0	0	0	0	0	240.62	0	0	0	0	0	4.78	0	0	0	0	0	338.22	0	0	0	0	0	0	15.7	0	0	0	0	0	0	0	0
GDD600	M	0.29589	0.94	0	0	6.3	11.71	0.81	6.09	2.91	4.22	0	0.62	4.36	0	0	0	2.46	0	0.48	1.21	0	0	0	0	0	0	0.41	0	0	0	0	0	245.73	0	0.76	0	0	0	0	8.96	0	0	0	0.49	0	0	0	0
GDD601	M	4.81096	1.07	0	0	7.74	5.1	0	0	3.81	8.09	0	2.24	5.98	0	0.41	0	0	0	0.68	1.21	85.27	0	0	0.34	0	0	2.3	0	0	0	0	0	62.63	0	1.69	0	0	0.45	0	3.35	0.76	0	4.66	0	0	0	0	0
GDD602	M	5.31507	0.59	0	0	4.29	1.22	0	1.33	1.88	5.54	33.94	3.74	4.83	0	0	0	1.87	0	0	1.87	0.48	0	0	0	0	0	1.28	0	0	0	0	0	53.94	0	1.4	0	0	0.22	0	1.48	0.45	0	1.48	0.28	0	0	0	0
GDD603	F	1.63562	1.16	0	0	6.32	6	0	4.62	3.76	12.43	0	1.72	10.83	3.3	0	0	11.57	0	0.9	0.61	1281.1	0	0	0	0	0	0.79	0	0	0	0	0	232.77	0	1.02	0	0	0	0	7.37	0.83	0	11.78	0.55	0	0	0	0
GDD604	M	0.723288	2.09	0	0	10.05	5.73	0	3.11	0	16.63	0	6.16	12.82	0	0	0	1.39	0	2.77	2.59	26.24	0.36	0	0	0	0	2.08	0	0.45	0	0	0	5.33	0	1.09	0	0	0	0	5.97	0.54	0	0	2.6	0	0	0	0
GDD605	M	2.13699	2.81	0	0	5.47	8.93	0	5.39	3.39	9.24	0	0.61	8.95	0	0	0	1.25	0	0	0	902.65	0	0	0	0	0	2.6	0	0.55	0	0	0	377.49	0	0.6	0	0	0	0	5.04	1.39	0	1.82	0	0	0	0	0
GDD606	M	0.331507	2.67	0	0	4.34	8.94	0.27	3.12	2.65	10.49	0	2.94	5.59	0	0	0	0.84	0	1.35	1.52	1.26	0	0	0.45	0	0	1.1	0	0.48	0	0	2.73	13.87	0	1.27	0	0	0	0	20.39	0.67	2.73	1.1	4.79	0	0	0	0
GDD607	M	2.63288	1.07	0	0	10.61	0	0.33	2.29	0	11.99	0	8.83	9.46	0	0.33	0	0	0	0.31	1.87	615.62	0	0	0	0	0.26	5	0	0	0.48	0	0	73.23	0	0.78	0.31	0	0	0	1.52	0.72	0	0	0.42	0	0	0	0
GDD608	M	0.654795	2.3	0	0	2.83	6.06	0	4.33	1.36	7.93	0	0.74	6	0	0.47	0	0	0	0.64	1.12	645.25	0	0	0	0	0	27.2	0	0	0	0	0	179.82	0	0.4	0	0	0.36	0	14.03	0.47	0	0	0.98	0	0	0	0
GDD609	M	2.3863	1.62	0	0	4.65	0	0	0	3.14	14.7	400.91	2.97	12.32	0	0	0	4.3	0	0	1.96	1257.64	0	0	0.49	0	0	10.18	0	0	0	0	0	88.06	0	0.66	0	0	0	0	3.78	0	0	0	0.94	0	0	0	0
GDD610	M	2.28493	0.56	0	0	2.84	2.79	1.27	0	0	6.95	0	0.98	5.09	0	0	0	0	0	0	0	316.69	0	0	0	0	0	0	0	0	0	0	0	173.78	0	0	0	0	0	0	1.48	0	0	0	0	0	0	0	0
GDD611	F	0.465753	1.82	0	0	1.62	5.44	0	0	1.01	13.6	0	26.84	5.27	0	0	0	0	0	0	1.2	0	0	0	0	0	0	0.98	0	0	0	0	0	84.39	0	3.36	0	0	0	0	4.69	0.89	0	0	6	0	0	0	0
GDD612	M	4.26301	1.73	0	0	15.43	4.68	2.61	2.53	4.54	14.52	0	0.55	7.88	0	0	0	1.3	0	0	0.32	0	0	0	0	0	0	1.13	0	0	0	0	0	49.55	0	0	0	0	0	0	1.09	0	0	0	0	0	0	0	0
GDD613	M	4.55616	0.68	0	0	6.59	0.76	0.22	2.26	5.4	4.67	0	1.94	6.68	0	0.31	0	0	0	0.22	2.36	16.98	0.18	0	0	0	0	1.41	0	0.2	0.35	0	1.59	76.39	0	0.52	0.21	0	0	0	3.57	0.63	1.59	0	0.32	0	0	0	0
GDD614	M	2.14247	1.4	0	0	3.74	1.3	2.72	2.07	1.27	15.1	0	0	4.21	0	0	0	0.73	0	0	0	1557.02	0	0	0	0	0	9.91	0	0	0	0	0	122.43	0	0.68	0	0	0	0	1.74	0.64	0	4.85	0	0	0	0	0
GDD615	M	4.51233	3.1	0	0	10.5	0	0	0	11.06	17.93	0	26.81	25.9	0	0	0	12.46	0	0	2.83	0	0	0	0	0	0	1.97	0	0	0	0	0	238.66	0	2	0	0	0	0	0	0	0	0	0	0	0	0	0
GDD616	M	1.27671	2.31	0	0	7.68	4.25	0.47	2.73	3.26	12.01	0	4.38	13.22	0	0.61	0	0	0	0	2.74	1065.73	0	0	0	0	0	4.85	0	0.43	0	0	0	113.11	0	1.88	0	0	0	0	25.95	1.37	0	3.41	1.81	0	0	0	0
GDD617	M	2.18904	2.34	0	0	3.48	2.48	0	0	4.44	6.43	125.02	14.81	6.07	0	0.27	0.47	0	0	0	1.52	431.74	0	0	0	0	0	2.58	6.2	0	0	0	0	105.85	0	2.39	0	0	0	0	7.62	0.45	0	1.75	0.89	0	0	0	0
GDD618	M	2.69589	0.82	0	0	5.54	3	0.23	1.92	2.31	4.98	0	1.19	5.75	0	0.53	0	0	0	0.46	0.41	1.51	0	0	0	0	0	1.3	0	0	0.16	0	2.03	233.32	0	1.18	0.16	0	0	0	8.71	1.03	2.03	6.86	0.32	0	0	0	0
GDD619	F	0.484932	1.1375	0	0	3.9125	2.35	2.4875	2.3375	2.4625	14.225	0	2.1875	11.5	0	0	0	0	0	2.175	1.325	3.1625	0	0	0	0	0	2.975	0	0.5875	0	0	0	0	0	2.025	0	0	0	0	14.1875	0.9	0	0	1.9875	0	0	0	0
GDD620	M	4.37534	2.02	0	0	10.81	0	0	3.4	5.68	22.7	0	1.01	13.32	0	0	0	1.24	0	0	3.12	1025.41	0	0	0	0	0	26.86	0	0	0	0	0	135.52	0	1.16	0	0	0	0	10.02	1.53	0	11.77	0.66	0	0	0	0
GDD621	F	1.89863	1.4	0	0	2.93	6.18	0	0	3.13	10.2	42.56	1.12	15.66	0	0.46	0	0	0	0	2.25	70.25	0	0	0	0	0	5.47	0	0.39	0	0	0	40.83	0	0.66	0	0	0	0	24.23	0.4	0	0	0.62	0	0	0	0
GDD622	M	4.50959	0	0	0	3.47	0.72	0	0	2.3	0	0	0	0.98	0	0	0	0	0	0	0	3.58	0	0	0	0	0	0.85	0	0	0	0	0	0	0	0	0	0	0	0	0	0	0	0	0	0	0	0	0
GDD623	M	1.03836	0.76	0	0	3.88	7.23	0	2.86	2.46	6.29	0	11.57	8.63	0	0	0	1.07	0	0	1.48	575.58	0	0	0	0	0	1.84	0	0	0	0	0	246.54	0	0.76	0	0	0	0	3.52	0.46	0	0	0.69	0	0	0	0
GDD624	M	0.334247	0.42	0	0	1.14	1.61	0.44	0	0	2.37	0	0.55	0.65	0	0	0	0	0	0	0	0	0	0	0	0	0	0	0	0	0	0	0	0	0	0	0	0	0	0	0.8	0	0	0	0	0	0	0	0
GDD625	M	0.30411	1.5	0	0	3.91	4.67	0	0	2.18	7.92	0	1	7.44	0	0	0	1.45	0	2.13	2.26	118.23	0	0	0	0	0	0.94	0	0	0	0	0	0	0	0.63	0	0	0	0	10.92	0	0	0	2.32	0	0	0	0
GDD626	M	0.649315	1.8	0	0	3.55	8.68	0	0	0	11.3	0	0.88	5.61	0	0	0	0	0	0	0.7	778.07	0	0	0	0	0	1.33	0	0	0	0	0	88.2	0	0.82	0	0	0	0	11.83	0	0	0	0.61	0	0	0	0
GDD627	F	0.50137	3.6	0	0	6.98333	34.2	0	18.0667	5.48333	19.4	0	15.3167	9.61667	0	0	0	0	0	0	1.55	251.55	0	0	0	0	0	7.96667	0	0.866667	0	0	0	304.4	0	2.21667	0	0	0	0	46.4167	1.61667	0	4.53333	2.78333	0	0	0	0
GDD628	M	4.16986	1.24	0	0	7.82	0	0	0	2.45	14.03	0	0.57	7.93	0	0	0	1.46	0	0	0.84	1080.39	0	0	0	0	0	1.43	0	0	0	0	0	282.04	0	0	0	0	0	0	2.24	0.39	0	0	0	0	0	0	0
GDD629	M	1.76438	28.775	0	0	64.575	61.975	5.3	55.425	56.6	84.175	0	65.875	187.625	0	5.725	0	0	2.1	5.65	18.9	10106.2	0	0	0	0	0	31.375	5.825	2.775	3.65	0	20.725	3696.47	0	56.7	4.75	0	1.525	0	219.3	28.25	20.725	39.125	16.7	0	0	0	0
GDD630	M	0.871233	1.59	0	0	6.68	6.79	0	3.94	4.08	6.04	0	2.44	8.85	0	0	0	1.95	0	0	1.77	0	0	0	0.49	0	0	1.86	0	0	0	0	0	438.56	0	0.49	0	0	0	0	9.25	0.81	0	0	0	0	0	0	0
GDD631	F	4.53425	0.62	0	0	3.95	0.94	0	0	1.57	4.62	0	5.84	2.83	0	0	0	0.8	0	0	0.99	0.89	0	0	0	0	0	2.32	0	0	0	0	0	100.31	0	1.07	0	0	0	0	2.76	0.71	0	1.65	0.69	0	0	0	0
GDD632	F	3.31507	0.68	0	0	3.93	1.06	0.18	2.51	2.11	5.8	0	1.01	3.87	0.74	0	0.19	0.36	0	0.25	0	2.7	0	0	0	0	0	1.68	0	0	0	0	0	72.63	0	0.72	0	0	0	0	2.4	0.49	0	0.98	0.23	0	0	0	0
GDD633	M	2.23562	0.75	0	0	4.26	0	0	0	3.42	0	0	0	1.89	0	0	0	0	0	0	0	159.1	0	0	0	0	0	0	0	0	0	0	0	92	0	0	0	0	0	0	2.96	0	0	0	0	0	0	0	0
GDD634	M	2.31781	1.77	0	0	9.16	7	0	3	4.81	4.99	0	0	3.92	0	0	0	0.81	0	0	0.71	996.25	0	0	0	0	0	10.53	0	0	0	0	0	93.01	0	0.47	0	0	0	0	10.44	0.8	0	2.46	0	0	0	0	0
GDD635	M	2.07945	1.53	0	0	4.19	0	0	3.31	3.56	13.28	0	0.99	10.4	0	0.43	0	0	0	0.48	1	652.67	0	0	0.29	0	0	2.32	0	0.26	0	0	0	244.7	0	1.25	0	0	0.61	0	4.44	0.93	0	1.93	0.7	0	0	0	0
GDD636	M	0.690411	10.46	0	0	15.9	61.14	12.3	0	8.26	61.72	0	88.54	37.92	0	0	0	0	0	0	20.8	0	0	0	6.08	0	0	4.5	0	0	0	0	0	306.8	0	0	0	0	0	0	53.64	0	0	0	0	0	0	0	0
GDD637	M	0.624658	1.53	0	0	4.32	3.44	2.15	0	1.82	11.92	0	4.24	4.76	0	0	0	0.85	0	0	0.54	0	0	0	0	0	0	0.78	0	0	0	0	0	13.95	0	0.53	0	0	0	0	2.38	0	0	1.12	1.23	0	0	0	0
GDD638	F	2.77534	0.99	0	0	4.72	0.94	2.72	2.1	3.92	15.48	0	1.84	9.64	0	0	0	1.13	0	1.54	2.45	795.45	0	0	0	0	0	2.94	0	0.3	0	0	0	205.53	0	0.99	0	0	0	0	2.18	0.43	0	0.93	0.65	0	0	0	0
GDD639	F	2.52603	1.02	0	0	6.44	0.87	0	0	0	10.52	0	1.37	4.49	0	0	0	0	0	0	0.62	716.21	0	0	0	0	0	1.28	0	0	0	0	0	110.27	0	1.05	0	0	0	0	5.01	0.67	0	1.58	0	0	0	0	0
GDD640	M	0.731507	0	0	1.84	1.99	2.84	0	0	3.39	0	0	231.8	15.25	0	0	0	2.18	0	0	3.34	87.38	0	0	0	137.07	0	4.56	13.65	0	0	0	0	228.75	0	1.62	0	0	0	0	10.77	1.72	0	0	5.48	0	0	0	0
GDD641	M	1.87123	1.32	0	0	5.1	0	0	0	0	6.49	0	1.08	7.13	0	0	0	5.08	0	0	0.98	1212.6	0	0	0	0	0	2.29	0	0	0	0	0	181.52	0	0.77	0	0	0	0	6.45	0.39	0	2.14	0	0	0	0	0
GDD642	M	0.257534	1.82	0	0	0	0	0	0	0	0	0	1.44	6.37	0	0	0	0	0	0	0	0	0	0	0	0	0	3.66	0	0	0	0	0	18.6	0	0	0	0	0	0	1.92	0	0	0	0	0	0	0	0
GDD643	M	1.13425	2.04	0	0	4.53	3.42	0	3.04	3	12.75	0	325.25	12.9	0	0	0	1.14	0	0	7.78	978.83	0	0	29.4	321.53	0	2.19	30.86	0	0	0	0	99	0	1.63	0	0	0	0	6.65	1.56	0	5.29	2.11	0	0	0	0
GDD644	F	2.74247	2.27	0	0	18.98	6.9	0	5.32	5.84	29.6	0	1.48	15.08	0	0.43	0	0	0	0	3.25	1359.01	0	0	0	0	0	2.75	0	0	0	0	0	341.44	0	1.64	0	0	0	0	13.74	1.64	0	0	1.13	0	0	0	0
GDD645	M	0.435616	2.48	0	0	4.99	8.44	4.19	0	0	22.19	0	5.68	12.1	0	0	0	0.97	0	0.47	2.37	595.47	0	0	0	0	0	1.21	0	0	0	0	0	237.78	0	2.4	0	0	0	0	29.23	1.03	0	0	6.01	0	0	0	0
GDD646	M	0.205479	0.98	0	0	4.19	4.49	0.16	1.55	0.92	8.06	0	0.66	6.54	0	0.16	0	0	0	0.39	0.52	470.53	0	0	0.14	0	0	1.67	0	0.33	0.15	0	0	185.6	0	1.18	0.15	0	0.13	0	5.66	0.62	0	0	0.52	0	0	0	0
GDD647	F	0.915068	2.42	0	0	8.53	0	0.35	7.71	0	31.84	0	1.56	21.18	0	0.57	0	0	0	0.39	2.56	1132.13	0	0	0	0	0	3.27	0	0	0.34	0	0	215.78	0	1.23	0.34	0	0	0	1.72	0.94	0	0	0.68	0	0	0	0
GDD648	M	1.19452	0	0	0	2.34	2.27	1.55	0	2.66	8.62	0	0	3.94	0	0	0	0	0	0	0	141.24	0	0	0	0	0	1.08	0	0	0	0	0	33.82	0	0	0	0	0	0	4.3	2.33	0	0	0	0	0	0	0
GDD649	M	0.0712329	4.88	0	0	54.61	9.15	0	5.02	5.87	8.95	0	0.33	2.85	0	0.19	0	0	0	0	0.29	0	0	0	0	0	0	15.85	0	0.3	0	0	0	129.63	0	0	0	0	0.53	0	8.82	0.73	0	0	0	0	0	0	0.26
GDD650	M	1.27397	0.81	0	0	7.1	6.87	329.3	5	1.46	4.6	0	0	5.42	0	0	0	0.87	0	0.6	0.51	871.63	0	0	0	0	0	0.84	0	0	0	0	0	4.53	0	0.67	0	0	0	0	5.04	0	0	0	0	0	0	0	0
GDD651	F	1.05479	4.28044	0	0	6.73432	13.3948	2.74908	8.28413	3.96679	15.6458	0	1.56827	10.5535	0	0	0	0	0	0	0	58.4686	0	0	0	0	0	2.54613	0	0	0	0	0	114.354	0	0	0	0	0	0	9.7048	0	0	0	0	0	0	0	0
GDD652	F	0.358904	1.13	0	0	2.88	9.11	1.01	5.26	4.01	5.39	0	0.61	5.74	0	0	0	0.42	0	0.44	1.14	0	0	0	0.34	0	0	2.55	0	0.57	0	0	2.8	39.14	0	0.87	0	0	0	0	73.9	0.93	2.8	1.2	4.38	0	0	0	0
GDD653	M	1.06849	3.37	0	0	9.14	8.7	0	13.73	5.15	34.36	0	1.52	14.24	0	0.65	0	0	0	1.18	2.9	4090.79	0	0	0	0	0	7.39	0	0	0	0	0	566.16	0	2.11	0	0	0	0	14.96	6.76	0	15.69	1.36	0	0	0	0
GDD654	M	0.85	2.48	0	0	4.74	8.79	3.79	1.81	1.1	20.38	0	0.58	7.15	0	0	0	0.72	0	0.37	2.52	19.57	0.31	0	0	0	0	2.74	0	0.56	0.25	0	0	6.72	0	1.51	0.25	0	0	0	28.96	0.3	0	0	6.33	0	0	0	0
GDD655	M	2.54795	0.5	0	0	2.2	4.11	0	4.14	1.08	5.09	0	2.64	1.25	0	0	0	0	0	0	0.11	0	0	0	0	0	0	3.19	0	0.31	0	0	0	66.25	0	0.6	0	0	0.15	0	1.87	0.57	0	0	0.18	0	0	0	0
GDD656	M	4.87945	1	0	0	6.08	0	0	1.49	3.86	7.6	0	0.61	4.65	0	0	0	1.56	0	0.37	0.65	4.47	0	0	0	0	0	0.87	0	0.18	0.2	0	0	56.42	0	0.38	0.2	0	0	0	3.41	0.3	0	1.28	0	0	0	0	0
GDD657	M	1.00274	3.53333	0	0	9.65	12.4667	0	7	5	33.1833	0	3.01667	30.8167	0	0	0	6.91667	0	0	4.35	5699.58	0	0	0	0	0	5.08333	0	0	0	0	0	997.367	0	1.2	0	0	0	0	7.93333	0	0	0	0	0	0	0	0
GDD658	F	2.46301	2.36	0	0	12.28	0	0	0	4.47	13.38	0	73.85	9.77	0	0	0	5.59	0	0	3.29	1485.06	0	0	16.3	182.58	0	1.66	32.54	0	0	0	0	92.25	0	1.42	0	0	0	0	5.22	1.18	0	0	1.79	0	0	0	0
GDD659	F	0.539726	1.23	0	0	2.37	0	0	0	10.5	19.62	0	41.55	6.63	0	0.68	0	0	0	61.16	2.75	0	0	0	0	0	0	0.84	0	0	0	0	0	76.91	0	1.34	0	0	0	0	1.31	0	0	0	1.43	0	0	0	0
GDD660	F	0.254795	0.61	0	0	2.99	3.17	0	0	1.59	2.56	0	12.82	7.05	0	0	0	1.04	0	0	1.05	254.33	0	0	0	0	0	1.91	0	0	0	0	0	119.94	0	0	0	0	0	0	7.37	0.69	0	5.68	0.71	0	0	0	0
GDD661	M	2.69041	9.28	0	4.15	9.51	2.74	0	0	8.76	0	0	638.6	21.54	0	0	0	6.47	0	0	3.52	537.7	0	0	0	322.88	0	0	15.97	0	0	0	0	145.25	0	0	0	0	0	0	5.28	3.42	0	0	0	0	0	0	0
GDD662	M	0.917808	1.83	0	0	4.63	0	3.83	3.75	1.05	21.23	0	29.93	10.3	0	0	0	4.4	0	0.52	2.76	831.65	0	0	0	0	0	1.57	0	0	0	0	0	84.77	0	2.67	0	0	0	0	10.92	0.76	0	0	9.61	0	0	0	0
GDD663	M	1.6	1.18	0	0	3.01	8.85	0.91	0	0	6.16	0	0	3.44	0	0	0	0	0	0	0	0	0	0	0	0	0	0	0	0	0	0	0	77.89	0	0	0	0	0	0	2.37	0	0	0	0	0	0	0	0
GDD664	M	3.92329	0.73	0	0	6	0.79	1.1	3.87	3.03	6.1	0	0	3.47	0	0	0	1.51	0	0	0	0	0	0	0	0	0	1.51	0	0	0	0	0	5.49	0	0	0	0	0	0	1.16	0	0	0	0	0	0	0	0
GDD665	M	0.835616	3.41	0	3.2	6.95	2.67	3.37	0	9.44	17.92	0	846.29	33.85	3.2	0	0	0	0	0	6.28	0	0	0	0	200.02	0	2.03	6.56	0	0	0	0	187.02	0	2.16	0	0	0	0	3.72	1.88	0	0	12.23	0	0	0	0
GDD666	M	4.10411	0.66	0	0	3.71	2.36	0.43	0	2.63	0	0	0	1.77	0	0	0	0.93	0	0	0	44.27	0	0	0	0	0	1.95	0	0	0	0	0	57.87	0	0	0	1.15	0.42	0	7.25	0	0	0	0	0	0	0	0
GDD667	M	1.7589	1.43	0	0	3.99	3.23	1.95	3.07	2.33	10.15	0	0.86	4.69	0	0	0	0.67	0	0	0.52	22.52	0	0	0	0	0	0.98	0	0	0	0	0	306.81	0	2.06	0	0	0	0	11.19	0.89	0	3.09	1	0	0	0	0
GDD668	F	2.96438	0.86	0	0	3.98	2.44	0.25	1.82	2.51	6.11	0	4.75	5.3	0	0	0	0.92	0	0	0.62	31.81	0	0	0.18	0	0	1.15	0	0	0	0	0	74.6	0	0.82	0	0	0.23	0	5.27	1	0	3.26	0.42	0	0	0	0
GDD669	F	0.328767	1.35	0	0	4.71	6.43	2.17	0	2.45	11.64	0	0.86	11.8	0	0	0	1.9	0	0	0.54	0	0	0	0	0	0	0.67	0	0	0	0	0	98.74	0	1.11	0	0	0	0	5.69	0.72	0	5.87	0.72	0	0	0	0
GDD670	M	0.523288	1.23	0	0	2.37	0	0	0	10.5	19.62	0	41.55	6.63	0	0.68	0	0	0	61.16	2.75	0	0	0	0	0	0	0.84	0	0	0	0	0	76.91	0	1.34	0	0	0	0	1.31	0	0	0	1.43	0	0	0	0
GDD671	M	4.71233	1.68	0	0	10.24	0	3.17	7.87	3.9	17.97	0	1.98	11.07	0	0.49	0	0	0	0	3.12	860.6	0	0	0	0	0	2.23	0	0	0.36	0	0	57.13	0	0.57	0.36	0	0	0	4.14	0.73	0	1.45	0.99	0	0	0	0
GDD672	M	0.810959	1.07	0	0	5.77	0.72	2.28	0	1.74	12.17	0	1.62	6.44	0	0	0	0.42	0	0	0.87	209.4	0	0	0	0	0	1.94	0	0	0	0	0	16.71	0	0.81	0	0	0	0	1.77	0	0	0	0	0	0	0	0
GDD673	M	3.35342	0.49	0	0	2.06	1.23	0.55	0	0	3	0	0	2.49	0	0	0	0	0	0	0	78.04	0	0	0	0	0	1.43	0	0	0	0	0	9.87	0	0	0	0	0	0	0	0	0	0	0	0	0	0	0
GDD674	M	2.07123	0.76	0	0	4.9	2.07	0.22	1.36	2.48	5.68	10.91	0.68	5.02	0	0.23	0	0	0	0.25	0.41	156.3	0	0	0	0	0	1.24	0	0.21	0	0	0	158.12	0	0.79	0	0.48	0	0	3.06	0.35	0	1.48	0.22	0	0	0	0
GDD675	M	1.1589	1.52	0	0	4.42	6.03	0	4.22	2.23	4.84	0	1.14	5.05	0	0	0	0	0	0	2.33	574.75	0	0	0	0	0	1.06	0	0	0	0	0	40.84	0	0.62	0	0	0	0	26.47	0	0	0	1.11	0	0	0	0
GDD676	M	1.63836	1.39	0	0	9.85	4.78	0	2.84	3.36	8.19	0	1.02	7.67	0	0	0	0.69	0	0	0.82	340	0	0	0	0	0	9.68	0	0.32	0	0	0	117.23	0	0.58	0	0	0	0	4.33	0.52	0	0	0	0	0	0	0
GDD677	M	3.50685	0.9	0	0	6.79	3.74	0	0	3.37	7.27	0	0.55	5.06	0	0	0	1.71	0	0	0.59	923.73	0	0	0	0	0	0.88	0	0	0	0	0	81.52	0	0.72	0	0	0	0	3.14	0.59	0	1.51	0	0	0	0	0
GDD678	M	2.53699	4.47778	0	0	9.24444	3.03333	4.7	4.48889	7.87778	24.8444	0	2.7	10.4778	0	0.977778	0	0	0	0.833333	5.4	2977.91	0	0	0	0	0	6.38889	0	0	0	0	0	516.033	0	1.38889	0	0	0	0	6.38889	1.25556	0	2.94444	1.14444	0	0	0	0
GDD679	M	1.6274	0.96	0	0	4.58	0	0	3.94	2.31	14.07	0	1	12.34	0	0.31	0	0	0	0	1.79	1707.89	0	0	0	0	0	2.04	0	0.38	0	0	0	223.24	0	0.54	0	0	0	0	1.37	0.5	0	0	0	0	0	0	0
GDD680	M	4.28767	0.54	0	0	4.66	0	0	0	2.51	5.23	0	31.06	5.44	2.84	0	0	1.2	0	0	2.36	188.35	0	0	0	67.97	0	3.2	6.17	0	0	0	0	61.03	0	0.53	0	0	0	0	4.84	0.46	0	0	0.4	0	0	0	0
GDD681	M	1.1726	7.88333	0	0	110.033	15.8167	0	12.0833	16.1167	47.3667	0	3.26667	24.8167	0	0	0	11.6833	0	0	7.41667	0	0	0	0	0	0	6.21667	0	0	0	0	0	312.067	0	0	0	0	0	0	5.95	1.81667	0	0	0	0	0	0	0
GDD682	F	4.10137	0.6	0	0	12.12	0	0	1.97	2.33	5.96	0	1.04	5.58	0	0	0	0.89	0	0	0.21	0	0	0	0	0	0	0.74	0	0	0	0	0	70.6	0	0.45	0	0	0	0	3.45	0.42	0	1.75	0.17	0	0	0	0
GDD683	M	1.18082	7.775	0	0	72.425	40.05	0	0	18.75	0	0	216.55	20.25	0	0	0	0	0	0	0	0	0	0	0	0	0	4.85	37.7	0	0	0	0	840.275	0	0	0	0	0	0	19.5	0	0	0	0	0	0	0	0
GDD684	F	0.194521	7.8	0	0	8.17	15.82	0	9.14	4.99	18.84	0	95.34	34	0	1.12	0	0	0	0.81	7.5	1351.2	0	0	8.08	0	0	5.32	0	0	0	0	0	373.31	0	7.04	0	0	0	0	41.14	3.03	0	0	8.7	0	0	0	0
GDD685	M	0.317808	0	0	0	3.39744	9.4391	0	0	0	0	0	19.2147	10.3846	0	0	0	0	0	0	0	0	0	0	0	0	0	4.34295	0	0	0	0	0	0	0	0	0	0	0	0	16.1859	0	0	0	6.25	0	0	0	0
GDD686	F	0.8	2.07	0	0	11.37	6.22	5.34	2.56	6.98	29.1	0	1.19	10.03	0	0	0	2.74	0	0.51	0.87	23.06	0	0	0	0	0	2.92	0	0.44	0	0	0	98.5	0	0.94	0	0	0	0	1.48	0.6	0	7.01	0	0	0	0	0
GDD687	F	3.84658	0.65	0	0	5.38	2.37	1.41	0	1.49	7.62	0	0	4.06	0	0	0	0	0	0	0	436.86	0	0	0	0	0	4.49	0	0	0	0	0	214.67	0	0	0	0	0	0	1.43	0	0	0	0	0	0	0	0
GDD688	M	1.94795	9.27027	0	0	26.8649	44.2432	11.7568	27.0811	16.9189	62.3784	0	4.72973	31.0811	0	0	0	8.02703	0	0	4.05405	3.54054	0	0	0	0	0	6.02703	0	0	0	0	0	479.973	0	4.54054	0	0	0	0	47.4324	2.86486	0	0	9.32432	0	0	0	0
GDD689	M	3.71233	0.89	0	0	4.09	4.06	0	2.22	1.6	12.13	0	0	3.94	0	0	0	1.03	0	0	0.46	230.82	0	0	0	0	0	1.31	0	0	0	0	0	68.22	0	0.78	0	0	0	0	1.36	0.49	0	1.54	0	0	0	0	0
GDD690	M	3.44384	0.46	0	0	9.05	0	0	0	1.25	13.71	0	0.8	6.58	0	0	0	1.51	0	0	0.77	807.69	0	0	0	0	0	0.39	0	0	0	0	0	101.28	0	0.72	0	0	0	0	1.41	0.4	0	0	0	0	0	0	0
GDD691	M	2.63562	2.11	0	0	7.18	4.52	0	3.51	5.12	20.6	0	3.66	5.87	0	0	0	2.21	0	0.51	1.47	848.24	0	0	0	0	0	3.53	0	0.58	0	0	0	148.03	0	1.59	0	0	0	0	4.62	2.02	0	0	0.64	0	0	0	0
GDD692	M	0.882192	1.19	0	0	3.08	4.4	0	0	1.76	8.18	0	6.93	7.6	0	0	0	1.35	0	0.37	1.17	0	0	0	0.34	0	0	0.74	0	0	0	0	0	277.29	0	1.99	0	0	0	0	5.65	0.36	0	2.93	1.08	0	0	0	0
GDD693	F	3.52603	0.8	0	0	3.47	2.64	0	2.47	2.35	10.09	0	5.23	7.8	0	0	0	0	0	0	0.75	39.67	0	0	0	0	0	1.59	0	0	0	0	0	33.38	0	0.51	0	0	0	0	7.32	0	0	0	3.1	0	0	0	0
GDD694	F	0.74	3.42	0	0	53.84	2.87	0	1.67	5.3	9.19	0	0.46	5.11	0	0.16	0	0	0	0	0.56	0	0	0	0.16	0	0	8.38	0	0.27	0	0	0	38.38	0	0	0	0	0.45	0	3.99	0.69	0	0	0	0	0	0	0
GDD695	F	2.43288	4.56	0	0	58.77	5.06	0	6.68	10.54	6.42	0	0.86	8.49	0	0	0	2.36	0	0	0	0	0	0	0	0	0	12.04	0	0	0	0	0	95.55	0	0	0	0	0	0	9.42	0.71	0	0	0	0	0	0	0
GDD696	F	3.52603	1.29	0	0	4.78	0	0	6.32	2.66	9.64	11.28	0	4.51	0	0	0	1.86	0	0	0.45	324.17	0	0	0	0	0	4.47	0	0	0	0	0	48.56	0	1.14	0	0	0.5	0	2.74	1.14	0	0	0	0	0	0	0
GDD697	F	1.27123	1.87	0	1.19	4.52	3.31	0	1.86	2.05	7.45	0	4.29	7.77	0	0.46	0	0	0	0.5	1.72	724.74	0	0	0.49	0	0	2.49	0	0	0.28	0	0	73.7	0	1.99	0.39	0	0	0	15.72	0.9	0	4.71	1.21	0	0	0	0
GDD698	M	2.20548	0.8	0	0	1	1.8	0	7.9	0	6.8	0	0	2.5	0	0	0	0	0	0	0	597.8	0	0	0	0	0	1.4	0	0	0	0	0	81.3	0	0.9	0	0	0	0	8.3	1.5	0.7	4.6	0	0	0	0	0
GDD699	M	0.59726	0.8	0	0	0	3.3	0	2.2	0	2.5	0	1.7	1.7	0	0	0	0	0	0	0.7	27.6	0	0	0	0	0	2	0.6	0	0	0	0	16.1	0	0.7	0	0	0	0	22.6	0	0.8	0.5	1	0	0	0	0
GDD700	M	1.70137	0	0	0	0	0.2	0	0	0	0	0	0	0	0	0	0	0	0	0	0	6	0	0	0	0	0	0	0	0	0	0	0	0	0	0	0	0	0	0	2.6	0	0	0	0	0	0	0	0
GDD701	F	2.14795	0.3	0	0	0.7	0.6	0	3	0.4	4.7	0	0	0.9	0	0.2	0	0	0	0	0	175.7	0	0	0	0	0	3.5	0	0	0	0	0	3.8	0	0.6	0	0	0	0	3.5	0.4	0	0	0	0	0	0	0
GDD702	M	1.47397	4.3	0	0	2.1	6	0	6.1	1.6	44.6	0	1.3	3.6	0	0	0	0	0	0	1.6	279	0	0	0	0	0	6.6	0	0	0.2	0	0	40.4	0	4.8	0.2	0	0	0	29.4	2.4	1.2	0.8	0	0	0	0	0
GDD703	M	3.43288	0.4	0	0	0.5	0.2	0	0.7	0.2	1.3	0	0	0.3	0	0	0	0	0	0	0	35.1	0	0	0	0	0	0.7	0	0	0	0	0.4	3.8	0	0.3	0	0	0	0	3.4	0.2	0	0	0	0	0	0	0
GDD704	M	3.58356	0.7	0	0	0.8	0.5	0	2.2	0	5.6	0	0	1.6	0	0	0	0	0	0.6	1.6	274.2	0	0	0	0	0	0	0	0	0.2	0	0	26.3	0	0.9	0.1	0	0	0	3.5	0	0.5	0	0	0	0	0	0
GDD705	M	4.48767	0.3	0	0	0.8	0.9	0	1.6	0.3	5.4	0	0	0.8	0	0	0	0	0	0	0	127.5	0	0	0	0	0	1.6	0.1	0	0	0	0	14.4	0	0.7	0.1	0	0	0	3.8	0.7	0	0.5	0	0	0	0	0
GDD706	M	0.964384	2.5	0	0	0	2	0	3	0	4.2	0	0	0.6	0	0	0	0	0	0	0	10.2	0	0	0	0	0	1.7	0.4	0	0.1	0	0	19.2	0	0.2	0.1	0	0	0	5.1	0	0.4	0.3	0	0	0	0	0
GDD707	M	2.30959	0.5	0	0	0.5	1.5	0	2.4	0.2	2.8	0	0	0.9	0	0	0	0	0	0	0.3	0	0	0	0	0	0	0.7	0.1	0	0	0	0.9	12.9	0	0.2	0.1	0	0	0	4.4	0.5	0.3	0.3	0	0	0	0	0
GDD708	M	1.26849	1.16	0	0	5.73	10.19	0	3.25	0	4.96	0	0	7.62	0	0	0	0	0	0	0.65	892.25	0	0	0	0	0	2.79	0	0	0	0	0	179.15	0	0	0	0	0	0	5.47	0	0	0	0	0	0	0	0
GDD709	M	2.63562	2.11	0	0	7.18	4.52	0	3.51	5.12	20.6	0	3.66	5.87	0	0	0	2.21	0	0.51	1.47	848.24	0	0	0	0	0	3.53	0	0.58	0	0	0	148.03	0	1.59	0	0	0	0	4.62	2.02	0	0	0.64	0	0	0	0
GDD710	M	2.93151	1.02	0	0	5.92	0	0	0	2.42	7.64	0	3.23	10.31	0	0	0	1.43	0	0	1.45	970.47	0	0	0	0	0	2.12	0	0	0	0	0	113.93	0	0	0	0	0	0	4.77	0	0	0	0	0	0	0	0
GDD711	M	3.44384	0.46	0	0	9.05	0	0	0	1.25	13.71	0	0.8	6.58	0	0	0	1.51	0	0	0.77	807.69	0	0	0	0	0	0.39	0	0	0	0	0	101.28	0	0.72	0	0	0	0	1.41	0.4	0	0	0	0	0	0	0
GDD712	F	0.906849	1.13	0	0	2.69	2.73	1.5	1.34	2.27	8.21	0	18.61	5.8	0	0	0	3.16	0	0	1.05	0	0	0	0	0	0	1.63	0	0.38	0	0	0	36.57	0	0.76	0	0	0	0	7.88	0.98	0	1.9	3.46	0	0	0	0
GDD713	F	2.72603	0.91	0	0	6.35	2.32	0	0	2.57	4.68	0	0.7	3.42	0	0	0	0.88	0	0	0	27.5	0	0	0	0	0	2.26	0	0	0	0	0	108.62	0	0.33	0	0	0	0	1.85	0	0	3.23	0	0	0	0	0
GDD714	M	4.97534	2.11	0	0	40.37	0	0	2.6	5.33	6.23	0	0	2.92	0	0	0	2.61	0	0	0	0	0	0	0	0	0	15.49	0	0	0	0	0	34.05	0	0	0	0	0	0	2.63	0	0	0	0	0	0	0	0
GDD715	M	4.33699	3.68	0	0	57.03	4.05	0	1.25	5.48	6.13	0	2.45	4.14	0	0	0	2.31	0	0	0.49	0	0	0	0	0	0	10.15	0	0.32	0	0	0	78.87	0	0	0	0	0.34	0	3.83	0.63	0	0	0	0	0	0	0
GDD716	M	4.6411	0.53	0	0	4.82	1.02	0	2.49	1.31	3.3	0	0.24	2.07	0	0	0	0	0	0	0	1	0	0	0	0	0	0.32	0	0	0	0	0	48.23	0	0	0	0	0	0	1.19	0	0	0	0	0	0	0	0
GDD717	M	4.85753	0.86	0	0	5.08	2.94	0	0	0	5.58	0	4.18	3.99	0	0	0	0.73	0	0	1.18	584.71	0	0	0	0	0	7.06	0	0	0	0	0	120.34	0	0.59	0	0	0.35	0	2.45	0.54	0	0	0	0	0	0	0
GDD718	M	4.99726	0.8	0	0	2.69	3.12	0	1.84	2.62	3.88	0	0.7	5.73	0	0.4	0	0	0	1.06	0.77	1332.85	0	0	0	0	0	0.93	0	0.51	0	0	0	184.66	0	1.23	0	0	0	0	3.71	0.37	0	0	0	0	0	0	0
GDD719	F	1.6	1.18	0	0	3.01	8.85	0.91	0	0	6.16	0	0	3.44	0	0	0	0	0	0	0	0	0	0	0	0	0	0	0	0	0	0	0	77.89	0	0	0	0	0	0	2.37	0	0	0	0	0	0	0	0
GDD720	M	4.4137	0.32	0	0	3.84	1.19	0.69	1.34	1.7	3.55	0	0.21	1.99	0	0	0	0.43	0	0.27	0	111	0	0	0	0	0	0.59	0	0	0	0	0	13.94	0	0.38	0	0	0	0	3.1	0.3	0	1	0	0	0	0	0
GDD721	F	4.72055	1.23	0	0	7.7	0	1.16	0	4.36	7.93	0	1.95	7.54	0	0	0	0	0	0	1.52	544.13	0	0	0	0	0	1.91	0	0	0	0	0	0	0	0	0	0	0	0	3.48	0	0	0	0	0	0	0	0
GDD722	F	0.594521	1.06	0	0	8.36	5.84	0	2.5	2.39	5.34	30.87	1.59	2.89	0	0	0	3.69	0	0	0	173.72	0	0	0	0	0	2.64	0	0	0	0	0	41.92	0	1.2	0	8.41	0	0	6.35	0.52	0	0	0	0	0.32	0	0
GDD723	M	3.2411	1.05	0	0	5.01	3.46	0	0	4.19	6.11	252.68	37.01	4.32	0	0	0	4.88	0	0	1.15	421.13	0	0	0	37	0	2.62	5.77	3.96	0	0	0	135.89	0	1.97	0	0	0.41	0	6.98	0.71	0	0	0.62	0	0	0	0
GDD724	M	2.89315	7.42	0	0	5.84	0.54	0	1.81	3.67	14.16	0	1.24	9.56	2.99	0	0	1.29	0	0.69	1.62	288.69	0	0	0	0	0	5.22	0	0	0	0	0	330.05	0	0.88	0	0	0.45	0	3.55	0.6	0	1.25	0.38	0	0	0	0
GDD725	F	3.48493	2.93	0	0	49.64	7.48	0	4.1	11.71	6.41	0	4.27	10.78	0	0	0	12.55	0	0	1.08	0	0	0	0	0	0	51.72	0	0	0	0	0	195.93	0	0	0	0	0	0	6.35	0.9	0	0	0	0	0	0	0
GDD726	F	0.465753	1.82	0	0	1.62	5.44	0	0	1.01	13.6	0	26.84	5.27	0	0	0	0	0	0	1.2	0	0	0	0	0	0	0.98	0	0	0	0	0	84.39	0	3.36	0	0	0	0	4.69	0.89	0	0	6	0	0	0	0
GDD727	F	4.81918	0.7	0	0	5.99	0.98	1.18	3.13	1.9	6.69	0	0.42	3.37	1.27	0	0	1.35	0	0	0	3.94	0	0	0	0	0	2.68	0	0.19	0	0	0	36.33	0	0.45	0	0	0.56	0	2.29	0.47	0	1.96	0	0	0	0	0
GDD728	F	0.443836	1.86	0	0	4.24	7.61	0	0	2.47	8.18	0	0.63	7.2	0	0	0	2.28	0	0.7	0.72	361.68	0	0	0	0	0	1.4	0	0	0	0	0	0	0	2.04	0	0	0	0	13.16	0.46	0	1.29	1.07	0	0	0	0
GDD729	M	1.10137	1.27	0	0	3.63	2.73	0.33	1.17	1.67	11.08	0	2.38	5.61	0	0	0	0	0	0	0.23	0.39	0	0	0	0	0	0.7	0	0.19	0	0	0	31.69	0	0.35	0	0	0	0	3.47	0.35	0	1.83	0.91	0	0	0	0
GDD730	F	2.78082	3.17	0	0	51.95	0	0	0	7.62	9.3	0	1.63	5.95	0	0.32	0	0	0	0	0.95	0	0	0	0	0	0	10.57	0	0	0	0	12.07	53.16	0	0	0	9.57	0	0	3.78	0.72	12.07	0	0	0	0	0	0
GDD731	F	0.830137	2.24	0	0	3.15	4.92	0.6	1.41	1.56	15.91	0	2.03	7.21	0	0	0	2.55	0	0.54	0.52	0.69	0	0	0	0	0	1.2	0	0.58	0.3	0	0	30.56	0	0.75	0.3	0	0	0	13.48	0.35	0	4.51	2.75	0	0	0	0
GDD732	F	0.438356	1.22	0	0	3.41	2.05	0	4.74	4.91	7.17	0	56.24	8.61	0	0	0	3.64	0	0	4.13	391.78	0	0	0	94.2	0	0.95	9.43	0	0	0	0	57.98	0	0.61	0	0	0	0	3.05	0.68	0	0	0.63	0	0	0	0
GDD733	F	3.28493	1.31	0	0	3.63	0.88	1.81	0.86	1.9	10.21	0	5.86	1.46	0	0	0	1.32	0	0	0.46	0	0	0	0	0	0	0.73	0	0.28	0	0	0	0	0	1.22	0	0	0	0	2.03	0.32	0	1.46	2.56	0	0	0	0
GDD734	M	3.3589	0.48	0	0	2.9	1.68	0	4.35	1	2.9	0	0.7	4	0	0	0	0	0	0	0	0	0	0	0	0	0	1.83	0	0	0	0	0	104.19	0	0.48	0	0	0	0	7.04	1.01	0	3.75	0	0	0	0	0
GDD735	M	2.71233	2.83	0	0	40.8	0	0	0	5.19	6.28	0	0.91	4.82	0	0	0	4.49	0	0	0	0	0	0	0	0	0	4.95	0	0	0	0	8.55	40.26	0	0	0	0	0	0	4.76	0.58	8.55	0	0	0	0	0	0
GDD736	F	2.63562	14.6	0	0	41.26	4.16	0	8.77	9.73	47.88	309.79	4.67	19.52	0	0.9	0	0	0.4	0	4.35	0	0	0	0	0	0	275.75	0	0	0.32	0.49	0	70.09	0.49	0.94	0	0	0	0	36.21	0.51	0	0	0	0	0	0	0
GDD737	M	1.23288	5.24	0	0	42.73	0	0	1.58	9.68	14.89	39.25	240.63	10.37	0	0.53	0	0	0	0	1.72	0.62	0	0	0	386.24	0	2.8	0	0	0	0	0	108.95	0	0.69	0	0	0.43	0	6.58	0	0	0	3.97	0	0	0	0
GDD738	M	3.65753	2.74	0	0	37.19	3.52	0	2.03	5.31	5.97	0	3.36	6.13	0	0	0	2.2	0	0	0.56	0	0	0	0	0	0	4.49	0	0.46	0	0	0	42.12	0	0	0	0	0.54	0	9.24	0.41	0	0	0	0	0	0	0
GDD739	F	3.14521	25.56	0	0	60.17	0	0	2.62	18.61	38.16	0	0	33.28	0	1.05	0	0	0.22	0	9.01	0	0.49	0.17	0	0	0.17	2.68	0	0.36	0.41	0.23	0	25.32	0.23	0.29	0.42	0	0	0	3.28	0.42	0	0	11.07	0	0.17	0	0
GDD740	M	0.920548	1.8	0	0	2.2	0.77	0.49	1.73	1.41	11.43	127.15	0.82	3.86	0	0.5	0	0	0	0	1.58	456.05	0	0	0	0	0	2.42	0	0.41	0	0	0	0	0	0.55	0	0	0.42	0	2.1	0	0	0	0.91	0	0	0	0
GDD741	F	0.890411	6.34	0	0	85.81	7.89	0	18.28	14.03	13.09	0	7.48	11.17	0	0	0	6.37	0	0	1.22	0	0	0	0	0	0	16.08	0	0	0	0	0	344.58	0	0	0	0	0	0	17.17	2.24	0	0	0	0	0	0	0
GDD742	M	1.34795	4.91	0	0	58.23	0	0	3.99	11.55	7.38	0	0.93	9.1	0	0	0	4.38	0	0	1.37	0	0	0	0	0	0	6.18	0	0	0	0	0	68.87	0	0	0	0	0	0	7.74	0	0	0	0	0	0	0	0
GDD743	F	3.62466	4.49	0	0	43.44	2.02	0	0	7.92	15.27	40.25	0	5.75	0	0	0	5.71	0	0	0	0	0	0	0	0	0	9.65	0	0	0	0	0	61.13	0	0	0	0	0	0	3.65	0	0	0	0	0	0	0	0
GDD744	F	0.50137	2.9	0	0	45.97	0	0	0	6.49	0	0	2.97	4.18	0	0	0	0	0	0	0	0	0	0	0	0	0	6.74	0	0	0	0	0	0	0	0	0	0	0	0	5.59	0	0	0	0	0	0	0	0
GDD745	M	2.03562	4.23	0	0	49.26	0	0	0	0	0	327.85	0	30.04	0	0	0	28.74	0	0	0	0	0	0	0	0	0	9.4	0	0	0	0	0	237.73	0	0	0	0	0	0	5.99	0	0	0	0	0	0	0	0
GDD746	M	0.6	3.72	0	0	46.29	0	0	0	5.64	6.25	0	0.69	2.04	0	0	0	3.3	0	0	0	0	0	0	0	0	0	4.75	0	0	0	0	11.12	14.51	0	0	0	0	0	0	16.67	0.72	11.12	0	0	0	0	0	0
GDD747	F	3.56986	1.13	0	0	4.83	0	0	7.51	0	8.04	79.45	1.42	5.38	0	0.4	0	0	0	0	0.87	659.96	0	0	0	0	0	44.73	0	0	0	0	0	25.79	0	0.43	0	0	0	0	3.39	0	0	0	0	0	0	0	0
GDD748	F	0.553425	23.74	0	0	151.42	31.44	0	13.04	22.66	71.38	127.48	23.44	26.58	0	0	0	66.06	0	0	5.66	0	0	0	0	0	0	52.76	0	0	0	0	0	0	0	0	0	0	0	0	101.1	1.5	0	0	3.94	0	0	0	0
GDD749	M	0.509589	4.12	0	0	6.83	9.92	0	5.36	3.91	32.1	0	2.99	13.2	0	0	0	4.86	0	0	3.15	0	0.28	0	0	0	0	4.95	0	0	0	0	0	277.69	0	1.88	0.53	0	0	0	7.13	1.15	0	1.21	5.31	0	0	0	0
GDD750	M	0.605479	0.78	0	0	5.38	6.47	0.43	2.07	3.08	4.87	0	2.47	10.42	0	0	0	1.26	0	0.7	2.06	48.32	0	0	0	0	0	1.41	0	0	0	0	0	160.36	0	1.62	0	0	0	0	7.11	0.9	0	3.29	0.75	0	0	0	0
GDD751	M	1.72877	1.18	0	0	7.79	0	0	0	2.98	7.42	0	0	3	0	0	0	0	0	0	0	0	0	0	0	0	0	1.21	0	0	0	0	0	51.21	0	0.42	0	0	0	0	5.06	0.47	0	3.43	0	0	0	0	0
GDD752	M	0.70411	0.95	0	0	7.14	6.56	0	0	3.58	3.93	0	0.55	7.28	0	0	0	0.85	0	0.76	0.6	0	0	0	0	0	0	1.42	0	0	0	0	0	257.16	0	0.89	0	0	0	0	11.83	0.83	0	2.72	0	0	0	0	0
GDD753	F	0.632877	1.51	0	0.97	3.25	7.62	0	2.41	2.29	8.25	0	1.39	7.7	0	0	0	1.28	0	0	1.73	1.68	0	0	0.44	0	0	2.22	0	0	0	0	0	46.37	0	1.62	0	0	0	0	40.21	1.21	0	3.36	2.33	0	0	0	0
GDD754	M	0.950685	0.86	0	1.46	2.54	3.98	0.24	2.11	2.18	4.07	0	1.17	4.63	0	0.28	0	0	0	0.58	0.53	0	0	0	0	0	0	1.72	0	0	0	0	0	84.4	0	0.47	0	0	0	0	12.55	0.49	0	0	0.7	0	0	0	0
GDD755	F	4.41918	1	0	1	6.3	0	2.42	2.33	1.41	13.41	0	1	4.57	0	0	0	1.62	0	0.44	0.51	87.92	0	0	0	0	0	1.12	0	0.41	0.19	0	0	41.05	0	0.82	0.3	0	0.46	0	6.44	1.14	0	5.17	0.53	0	0	0	0
GDD756	F	4.24658	0.52	0	0	0.64	0.31	0	0	0.67	3.58	99.49	13.71	1.87	0	0	0.2	0.6	0	0	0.57	0	0	0	0	17.06	0	0.86	0	0.22	0	0	0	21.24	0	1.07	0	0	0	0	2.52	0.5	0	0	1.11	0	0	0	0
GDD757	M	0.687671	0.75	0	0	0.57	0.4	0	0	0	7.06	64.61	1.21	2.05	0	0	0	0	0	0	0.45	0	0	0	0	0	0	2.06	0	0.49	0	0	0	0	0	1.39	0	0	0	0	2.94	0	0	0	2.2	0	0	0	0
GDD758	M	0.142466	0.37	0	0	0.38	0	0	0	0	0	0	0	0	0	0	0	0	0	0	0	0	0	0	0	0	0	0.78	0	0	0	0	0	86.25	0	0	0	0	0	0	2.69	0	0	0	0.39	0	0	0	0
GDD759	M	1.76438	0.63	0	0	3.82	1.14	0	0	1.27	7.31	0	0	5.67	0	0.35	0	0	0	0.35	0.4	15.44	0	0	0	0	0	0.53	0	0	0	0	0	131.67	0	0.62	0	0	0	0	3.03	0	0	0	0	0	0	0	0
GDD760	M	1.82192	1.8	0	0	1.6	9.32	0.29	2.8	1.27	9.2	0	2.62	3.59	0	0.26	0	0	0	0.96	0.36	1017.55	0	0	0	0	0	12.38	0	0	0.33	0	0	128.09	0	2.07	0.33	0	0	0	11.34	0.66	2.72	2.51	1.6	0	0	0	0
GDD761	F	1.37534	8.425	0	18.475	6.8	17.3	10.75	19.05	0	60.225	0	9.5	28.55	0	0	0	0	0	0	8.45	0	0	0	0	0	0	11.1	0	0	0	0	0	531.175	0	0	0	0	0	0	13.85	0	0	0	5.85	0	0	0	0
GDD762	F	3.24932	2.29	0	0	12.1	0	0.3	2.23	5.06	17.32	0	0.89	9.45	0	0.29	0.2	0	0.19	1.36	1.43	816.36	0	0	0	0	0	1.66	0	0.25	0.49	0	0	150.22	0	1.95	0.34	0	0	0	3.86	0.72	0	0	0.39	0	0	0	0
GDD763	F	3.31781	1.23	0	0	7.52	0	0.49	1.98	5.55	12.72	0	0	11.04	3.97	0	0	1.02	0	0	1.46	0	0	0	0	23.98	0	0.53	0	0.4	0	0	0	59.28	0	0.36	0	0	0	0	3.42	0.42	0	0	1.21	0	0	0	0
GDD764	M	0.679452	0.9	0	0	3.41	5.59	0	2.41	1.54	10.55	0	1.96	3.31	0	0	0	0.89	0	0	1.1	0	0	0	0.29	0	0	1.26	0	0	0	0	0	179.47	0	2.41	0	0	0	0	12.06	1.13	0	0	2.38	0	0	0	0
GDD765	M	0.649315	1.43	0	0	3.13	6.67	0	0	1.86	5.53	0	1.96	19.45	0	0.45	0	0	0	0	1.48	36.84	0	0	0.42	0	0	0	0	0.34	0	0	0	255.38	0	0.37	0	0	0	0	4.26	0	0	1.44	0.57	0	0	0	0
GDD766	F	1.63562	0.4	0	0	1.7	0	0.49	0	0	2.33	0	0	0.53	0	0	0	0	0	0	0	0	0	0	0	0	0	0	0	0	0	4.74	0	23.91	4.74	0	0	0	0	0	0.68	0	0	0	0	0	0	0	0
GDD767	M	0.287671	0.67	0	0	2.98	6.8	0	0	0	2.59	0	0.37	3.5	0	0	0	0	0	0	0	0	0	0	0	0	0	0	0	0	0	0	0	29.71	0	0.48	0	0	0	0	9.46	0	0	0	0	0	0	0	0
GDD768	M	0.342466	0.34	0	0	4.12	1.2	0	0	0	3.72	0	0.4	2.33	0	0	0	0	0	0	0	56.17	0	0	0	0	0	0.55	0	0	0	0	0	20.02	0	0	0	0	0	0	1.48	0	0	0	0	0	0	0	0
GDD769	F	0.657534	1.03	0	0	6.41	13.93	0	0	6.81	0	0	1.2	6.1	0	0	0	0	0	0	0	0	0	0	0	0	0	0	0	0	0	0	0	116.44	0	0	0	0	0	0	17.75	0	0	0	0	0	0	0	0
GDD770	F	2.16986	1.34	0	0	2.54	0.95	0	0	1.71	11.22	246.11	4.62	6.65	0	0	0	2.53	0	0	0.54	0	0	0	0	0	0	1.68	0	0	0	0	0	46.7	0	1.42	0	19.7	0	0	5.95	0	0	0	0	0	0	0	0
GDD771	M	0.649315	0	0	0	0	6.2	0	0	0	0	0	6.61	10.11	0	0	0	0	0	0	0	741.58	0	0	0	0	0	0	0	0	0	0	0	316.96	0	0	0	0	0	0	56.85	0	0	0	0	0	0	0	0
GDD772	F	3.5726	0	0	0	1.48	0.66	0	0	0	0	121.66	0.52	0.52	0	0	0	0	0	0	0	0	0	0	0	0	0	0	0	0	0	0	0	27.93	0	0.66	0	0	0	0	0.5	0	0	0	0	0	0.36	0	0
GDD773	M	0.684932	1.82	0	0	3.78	0	2.43	0	1.66	13.16	329.28	5.22	5.95	0	0	0	19.13	0	0	0.78	0	0	0	0	0	0	0.88	0	0	0	0	0	0	0	2.17	0	0	0	0	9.42	0	0	0	3.84	0	0	0	0
GDD774	M	0.378082	0.75	0	0	5.49	14.47	0	0	1.46	4.28	0	1.38	7.93	0	0	0	0	0	0	0.55	0	0	0	0	0	0	0.66	0	0.59	0	0	0	232.07	0	0.7	0	0	0	0	16.42	0	0	0	0.4	0	0	0	0
GDD775	M	4.67671	0.47	0	0	6.11	0.99	0	0	0	2.85	150.97	0	4.76	0	0	0	0	0	0	0	0	0	0	0	0	0	0	0	0	0	0	0	9.64	0	0.38	0	0	0	0	0	0	0	0	0	0	0	0	0
GDD776	F	2.63836	4.84	0	0	21.23	9.6	0	0	7.36	25.7	552.53	2.54	15.79	0	0	0	5.32	0	0	2.49	0	0	0	0	0	0	2.02	0	0	0	0	0	54.11	0	2.7	0	0	0	0	16.63	0	0	0	2.33	0	0	0	0
GDD777	M	3.62466	169.39	0	0	5.08	20.18	0	0	6.03	7.03	0	56.12	10.29	4.88	0	0	6.26	0	0	1.31	734.82	0	0	0	0	0	0	0	0	2.83	0	0	518.47	0	0.93	2.83	0	0	0	3.87	0.76	0	0	1.04	0	0	0	0
GDD778	M	0.810959	18.27	0	0	12.94	13.49	7.71	0	3.1	41.21	0	2.17	7.31	0	0	0	0	0	0	0	103.9	0	0	0	0	0	1.9	0	0	0	0	0	293.24	0	0	0	0	0	0	10.02	0	0	0	0	0	0	0	0
GDD779	M	2.6274	1.33	0	0	6.73	5.39	0.26	1.78	0	3.28	0	1.16	3.42	0	0.19	0	0	0	0	0.58	72.09	0	0	0	0	0	9.49	0	0.33	0	0	0	99.57	0	0.98	0	0	0	0	12.29	0.78	0	0	0.46	0	0	0	0
GDD780	F	4.44384	1.98	0	0	15.08	6.82	0.38	1.51	5.03	8.4	0	0.51	5.19	0	0.29	0	0	0	0.49	0.99	102.83	0	0	0.25	0	0	39.65	0	0	0.44	0	0	160.16	0	1.49	0.42	0	0.56	0	7.1	0.67	0	1.9	0	0	0	0	0
GDD781	F	0.180822	7.9	0	0	79	0	0	5.53	13.54	16.86	0	1.51	12.05	0	0	0	10.7	0	0	3.1	0	0	0	0	0	0	8.12	0	0	0	0	0	142.39	0	0	0	0	0	0	23.41	0.89	0	0	0	0	0	0	0
GDD782	F	0.438356	1.69	0	0	2.06	2.5	0	0	0	13.41	0	5.78	4.94	0	0	0	0	0	0	1.44	461.14	0	0	0	0	0	1.12	0	0	0	0	0	83.78	0	1.6	0	0	0	0	8.21	0.64	0	0	3.63	0	0	0	0
GDD783	F	4.49315	0.59	0	0	1.3	0.6	0.46	2.22	0	2.83	0	0	1.35	0	0	0	0	0	0	0	39.38	0	0	0	0	0	0.53	0	0	0	0	0	37.74	0	0	0	0	0	0	0	0	0	0	0	0	0	0	0
GDD784	F	2.78082	2.1	0	0	4.74	0	4.56	3.72	1.4	25.74	238.41	0	5.04	0	0	0	2.6	0	0	1.53	310.7	0	0	0	0	0	1.71	0	0	0	0	0	16.68	0	0.88	0	0	0	0	4.47	0	0	0	1.51	0	0	0	0
GDD785	F	0.772603	3.13	0	0	11.58	11.27	0	4.34	6.12	10.11	283.87	2.83	9.99	0	0.54	0.42	0	0	2.7	1.34	767.06	0	0	0	0	0	5.24	0	0	0	0	0	227.91	0	1.77	0	0	0	0	31.37	0	0	0	3.57	0	0	0	0.33
GDD786	F	3.28493	0.92	0	0	4.68	17.14	0	4.1	1.59	4.64	0	0.4	2.46	0	0	0	0	0	0	0	464.81	0	0	0	0	0	1	0	0	0	0	0	96.53	0	0	0	0	0	0	6.77	0	0	0	0	0	0	0	0
GDD787	F	1.5589	0.66	0	0	2.56	2.41	0	4.03	0	5.12	0	1.71	5.3	0	0	0	0	0	0	0	162.37	0	0	0	0	0	2.33	0	0	0	0	0	32.88	0	0.67	0	0	0	0	5.12	0.66	0	0	0	0	0	0	0
GDD788	F	0.816438	5.43	0	0	15.85	15.58	0	9.47	7.06	50.95	0	0	19.73	0	0	0	5.77	0	0.51	2.76	0	0	0	0	0	0	12.34	0	0	0	0	0	111.57	0	1.55	0	0	0	0	8.75	0	0	0	0	0	0	0	0
GDD789	M	0.465753	21.575	0	0	182.2	91.5	17.475	0	50.35	89.65	0	43.275	52.425	0	0	0	0	0	0	0	0	0	0	0	0	0	10.675	0	0	0	0	0	711.275	0	11.45	0	0	0	0	50.375	0	0	0	0	0	0	0	0
GDD790	M	2.27123	3.88	0	0	20.03	9.6	0	4.03	4.76	16.81	507.99	0.83	10.06	0	0	0	2.32	0	0	0.96	264.05	0	0	0	0	0	12.74	0	0	0	0	0	0	0	2.21	0	0	0	0	8.25	0	0	0	1.51	0	0	0	0
GDD791	M	0.580822	3.05	0	0	7.92	2.83	0	12.55	5.06	19.61	0	3.07	12.83	0	2.73	0	0	0	2.73	0.95	161.74	0	0	0	0	0	12.64	0	0	0	0	0	0	0	1.84	0	0	0	0	10.45	0	0	0	0.73	0	0	0	0
GDD792	F	2.3863	1.62	0	0	4.65	0	0	0	3.14	14.7	400.91	2.97	12.32	0	0	0	4.3	0	0	1.96	1257.64	0	0	0.49	0	0	10.18	0	0	0	0	0	88.06	0	0.66	0	0	0	0	3.78	0	0	0	0.94	0	0	0	0
GDD793	M	0.638356	2.49	0	0	5.3	6.81	0	0	3.31	11.68	121	112.33	7.5	0	0	0	3.3	0	0	0.62	11.79	0	0	0	63.34	0	1.2	11.9	0.52	0	0	0	0	0	2.4	0	3.92	0	0	6.16	0	0	0	3.09	0	1.7	0	0
GDD794	F	3.10685	3.425	0	0	22.85	6.675	7.275	22.475	18.2	39.4	147.575	4.95	16.125	0	0	0	0	0	0	0	39.475	0	0	0	0	0	6	0	0	0	0	0	160.175	0	0	0	0	0	0	5.575	0	0	0	0	0	0	0	0
GDD795	M	0.569863	0.84	0	0	3.94	4.65	0	0	2.63	0	0	0	2.34	0	0	0	0	0	0	0	60.18	0	0	0	0	0	1.2	0	0	0	0	0	126.85	0	0	0	0	0	0	8.55	0	0	0	0	0	0	0	0
GDD796	M	0.578082	0.94	0	0	5.83	9.82	0	1.99	2.89	4.73	0	1.89	8.43	0	0.41	0	0	0	0.55	1.3	1904.36	0	0	0.35	0	0	3.85	0	20.01	0	0	0	0	0	1.87	0	0	0	0	11.29	0.85	0	2.98	0.76	0	0	0	0
GDD797	M	0.780822	0	0	0	2.19	0.5	0	0	1.53	0	26.85	11.43	1.08	0	0	0	0	0	0	0	0	0	0	0	0	0	0.7	0	0	0	0	0	5.59	0	0	0	0	0	0	2.92	0	0	0	0.81	0	0	0	0
GDD798	F	0.736986	0.66	0	0	3.42	2.37	1.03	1.85	1.64	5.48	0	0.51	3.09	0	0	0	0	0	0	0.34	470.48	0	0	0	0	0	1.37	0	0.33	0	0	0	113.18	0	1	0	0	0	0	4.81	0.58	0	2.46	0.29	0	0	0	0
GDD799	M	0.917808	0.97	0	0	2.1	0.67	0	0	1.83	9.64	174.97	0.63	4.69	0	0	0	2.11	0	0.57	0.38	295.33	0	0	0	0	0	1.03	0	0	0	0	0	13.39	0	0.94	0	0	0	0	7.75	0	0	0	1.45	0	3.15	0	0
GDD800	F	0.30137	1.88	0	0	3	11.88	0.25	2.72	0	11.18	0	0.63	10.01	0	0	0.23	2.18	0	1.39	1.03	427.88	0	0	0.3	0	0	1.22	0	0	0.37	0.26	2.02	363.04	0.26	1.86	0.37	0	18.54	0	20.97	0.59	2.02	2.57	3.54	0	0	0	0
GDD801	M	0.630137	0.74	0	0	2.1	0.53	1.22	0	1.3	6.87	0	1.48	2.91	0	0	0	0	0	0	0.69	147.46	0	0	0	0	0	1.05	0	0.43	0	0	0	32.01	0	0.61	0	0	0	0	1.82	0	0	1.65	0	0	0	0	0
GDD802	M	0.991781	7.98	0	0	3.85	6.96	0	5.3	4	7.72	110.64	8.16	11.41	0	0.66	0.35	0	0	0.55	2.85	520.64	0	0	0	0	0	54.16	0	0	0	0	2.58	366.33	0	2.8	0	0	0.39	0.3	56.58	0.88	2.58	6.92	3.06	0	0	0	0
GDD803	F	0.69863	25.29	0	0	4.44	0	0	0	3.12	14.47	0	1.51	8.04	0	0.35	0	0	0	0.37	1.58	991.47	0	0	0.46	0	0	4.88	0	0	0	0	0	92.35	0	1.26	0	0	0	0	5.95	0.3	0	1.28	0.73	0	0	0	0
GDD804	M	0.679452	1.33	0	0	2.43	2.4	0	3.06	4.38	6.77	0	358.34	8.92	0	0	0	0.65	0	0	3.84	1	0.36	0	2.64	70.44	0	1.31	13.84	0.57	0	0	0	125.77	0	6.29	0	0	0	0	16.7	2.46	0	2.44	7.02	0	0.29	0	0
GDD805	M	0.367123	1.25	0	0	3.84	1.76	2.82	0	1.2	15.27	0	1.22	3.17	0	0	0	0.96	0	0	0.32	0	0	0	0	0	0	0.9	0	0	0	0	0	0	0	0.68	0	0	0	0	3.48	0.33	0	1.04	1.6	0	0	0	0
GDD806	M	0.630137	1.56667	0	0	8.63333	4.28333	0	0	5.48333	15.4667	0	2.35	6.31667	0	0	0	3.9	0	2.53333	1.21667	2.71667	0	0	0	0	0	0	0	0	0	0	0	0	0	1.21667	0	0	0	0	7.63333	0	0	5.85	0	0	0	0	0
GDD807	M	1.29315	1.04	0	0	7.94	10.7	0.25	1.91	2.98	6.14	0	1.16	8.67	0	0	0	1.11	0	0.42	0.55	127.24	0	0	0	0	0	1.79	0	0	0	0	0	248.9	0	0.88	0	0	0	0	14.41	0.72	0	2.41	0.71	0	0	0	0
GDD808	M	0.643836	1.97	0	0	5.59	6.31	0	3.23	3.86	14.24	570.74	4.74	16.89	0	1.05	0	0	0.21	0.97	2.5	46.28	0	0	0	0	0	1.82	0	0.46	0	0	2.27	428.01	0	2.73	0.45	0	0	0	27.79	0.34	2.27	3.09	5.96	0	0	0	0.21
GDD809	F	0.769863	1.32	0	1.32	6.43	4.48	0.31	4.95	3.16	6.35	0	3.43	10.35	0	0.49	0	0	0	0.29	0.95	313.32	0	0	0	0	0	3.19	0	0	0	0	0	241.27	0	1.07	0	0	0.3	0	7.44	0.97	2.37	3.29	0.33	0	0	0	0
GDD810	M	0.767123	0.94	0	0	12.02	0	0.32	1.53	6.64	9.08	0	1.95	13.38	0	0.51	0	0	0	0.4	1.97	1187.37	0	0	0	0	0	1.75	0	0	0.27	0	3.64	245.33	0	1.29	0.22	0	0.2	0	3.46	0.73	0	1.62	0.46	0	0	0	0
GDD811	M	2.39726	6.51	0	0	3.23	1.09	0.67	1.32	1.83	3.74	0	0	3.51	0	0	0	0	0	0	0	0.55	0	0	0	0	0	8.55	0	0	0	0	0	73.04	0	0.23	0	0	0	0	3.7	0.33	0	1.54	0	0	0	0	0
GDD812	M	1.7589	1.07	0	0	4.8	2.59	0	3.04	2.9	5.63	0	0.32	5.97	0	0	0	1.93	0	0.29	0.29	1.07	0	0	0	0	0	1.14	0	0.38	0	0	0	182.63	0	0.98	0	0	0	0	3.69	0.8	0	1.83	0	0	0	0	0
GDD813	M	0.487671	0.73	0	0	3.23	0.92	1.69	0	1.5	9.18	0	1.64	1.96	0	0	0	1.98	0	1.3	0.22	0	0	0	0	0	0	0.63	0	0.2	0	0	0	10.64	0	1.06	0	0	0	0	3.75	0.21	0	0	0.89	0	0	0	0
GDD814	M	0.841096	1.21	0	0	8.25	0	0.38	3.44	3.26	4.23	32.79	1.77	11.98	0	0.39	0	0	0	0.32	1.19	86.61	0	0	0.34	0	0	1.7	0	0	0	0	0	103.82	0	0.5	0	0	0.56	0	5.59	0.22	0	0.85	0.52	0	0	0	0
GDD815	F	1.25479	1.28	0	0	5.16	0	0	2.95	4.21	8.99	0	0.98	8.26	0	0	0	0.68	0	0	1.34	0.76	0	0	0.37	0	0	2.19	0	0.38	0	0	0	203.02	0	0.59	0	0	0	0	1.82	0.5	0	0	0	0	0	0	0
GDD816	M	0.558904	0.55	0	0	2.94	1.25	0.86	0	1.54	4.69	0	3.75	2.27	0	0	0	0.71	0	0	0	0	0	0	0	0	0	0	0	0	0	0	0	0	0	0.59	0	0	0	0	3.73	0	0	0.88	1.12	0	0	0	0
GDD817	M	0.421918	0.75	0	0	3.99	1.02	0.78	2.12	2.26	4.7	0	0.81	2.46	0	0	0	0.97	0	0.3	0.73	0.36	0	0	0.19	0	0	5.58	0	0.36	0	0	0	65.82	0	0.87	0	0	0	0	3.14	0.59	0	1.13	0.29	0	0	0	0
GDD818	F	0.569863	0.78	0	0	5.26	0.77	1	0	1.88	5.17	0	1.87	0.86	0	0	0	0	0	0	0	0	0	0	0	0	0	0.67	0	0	0	0	0	0	0	0	0	0	0	0	1.94	0	0	0	0	0	0	0	0
GDD819	M	0.539726	1.69	0	0	6.35	4.15	2.64	0	3.16	14.05	0	5.01	8.18	0	0	0	0.93	0	0	2.79	0	0	0	0.85	0	0	0.94	0	0	0	0	0	133.43	0	0.71	0	0	0	0	10.37	0.54	0	2.51	4.68	0	0	0	0
GDD820	F	2.44384	1.1	0	0	6.75	0.7	0	0	2.23	8.11	170.57	1.56	11.09	0	0.44	0	0	0	0	1.55	0	0	0	0.47	0	0	1.65	0	3.66	0	0	0	56.31	0	0.51	0	0	0	0	4.54	0	0	0	0.89	0	0	0	0
GDD821	F	1.3863	0.7	0	0	3.94	6.89	0	4.77	2.42	3.88	0	1.16	5.34	0	0.36	0	0	0	0	0.59	814.86	0	0	0	0	0	1.79	0	0	0	0	3.3	221.52	0	0.86	0	0	0	0	7.87	0.64	0	3.03	0.37	0	0	0	0
GDD822	M	2.63836	0.56	0	0	3.16	0.79	0.86	2.36	1.88	4.75	0	0.41	3.01	0	0	0	0	0	0	0	66.57	0	0	0	0	0	4	0	0	0	0	0	36.17	0	0.3	0	0	0	0	1.9	0.38	0	0.87	0	0	0	0	0
GDD823	M	2.59726	0.63	0	0	4.76	0.82	1.17	1.64	2.5	6.26	0	0	2.75	0	0	0	0.62	0	0	0	0	0	0	0	0	0	1.42	0	0	0	0	0	46.97	0	0.58	0	0	0	0	1.06	0.49	0	0	0	0	0	0	0
GDD824	M	0.654795	1.32	0	0	4.78	1.84	1.53	0	2.84	7.97	0	35.12	2.5	0	0	0	0	0	0	0.47	0	0	0	0	0	0	1.22	2.23	0	0	0	0	40.19	0	0.52	0	0	0	0	1.4	0	0	0	0.39	0	0	0	0
GDD825	F	0.936986	14.3523	0	0	49.7927	10.6477	0	0	26.0363	145.233	52.2539	5.7772	39.0674	0	0	0	12.7979	0	5.31088	11.2953	150.492	0	0	3.34197	0	0	12.9016	0	0	0	0	0	2081.68	0	6.1399	0	0	0	0	16.3212	3.49741	0	41.0363	3.29016	0	0	0	0
GDD826	M	1.3863	12.13	0	0	3.44	2.89	0.68	1.48	1.8	3.65	0	1.06	5.11	0	0	0	0.43	0	0	0.3	0	0	0	0	0	0	13.5	0	0	0	0	0.77	77.38	0	0.68	0	0	0	0	6.51	0.53	0	1.56	0	0	0	0	0
GDD827	M	0.983562	0.82	0	0	3.26	0.58	1.36	0	2.09	7.15	0	0.48	3.67	0	0	0	0.62	0	0	0.62	46.46	0	0	0	0	0	1.05	0	0	0	0	0	51.45	0	0	0	0	0	0	1.64	0.28	0	0	0	0	0	0	0
GDD828	F	3.30137	1.59	0	0	6.19	0	0	0	3.77	9.49	254.85	1.34	5.89	0	0	0	7.07	0	0	0.45	0	0	0	0	0	0	0.95	0	0	0	0	1.16	118.55	0	1.12	0	0	0	0	4.11	0.53	0	0	0	0	0	0	0
GDD829	M	0.780822	0.88	0	0	2.62	1.8	0.59	0	1.72	3.24	0	0.74	2.56	0	0	0	0	0	0	0	0	0	0	0	0	0	0.77	0	0	0	0	0	0	0	0	0	0	0	0	4.29	0	0	0	0	0	0	0	0
GDD830	F	0.183562	0.63	0	0	1.23	3.39	0.57	0	0.93	3.16	0	0.95	2.49	0	0	0	0.84	0	0	0	0	0	0	0	0	0	0.85	0	0	0	0	0	20.05	0	0	0	0	0	0	3.4	0	0	0	0.39	0	0	0	0
GDD831	M	1.32055	1.09	0	0	2.82	2.51	2.08	0	0	11.88	124.32	2.06	7.31	0	0	0	4.88	0	0	1.25	857.81	0	0	0	0	0	2.68	0	5	0	0	0	104.3	0	1.37	0	0	0	0	9.69	0	0	0	1.7	0	3.37	0	0
GDD832	F	0.372603	5.09	0	2.89	6.49	3.73	0	0	10.99	8.87	0	305.64	40.59	0	1.7	0	0	0	1.57	15.33	2840.59	0	0	0	114.7	0	6.01	20.18	0	0	0	0	232.95	0	1.41	0	5.34	0	0	56.22	0	0	18	0	0	0	0	0
GDD833	M	0.457534	1.22	0	0	1.57	0.92	0.17	1.66	0.89	6.35	0	9.71	2.85	0	0	0	0.49	0	0	0.46	1.14	0	0	0	0	0	0.31	0	0.34	0	0	2.32	91.44	0	1	0	0	0	0	3.75	0.59	0	3.11	4.16	0	0.2	0	0
GDD834	F	0.70137	0.64	0	0	2.84	11.24	0.69	2.02	1.74	3.86	0	0.35	1.94	0	0	0	0	0	0	0	5.54	0	0	0	0	0	0.72	0	0.23	0	0	1.25	31.69	0	0.34	0	0.46	0	0	5.39	0.38	0	0.85	0.52	0	0	0	0
GDD835	F	0.153425	0	0	0	3.14	0	0	0	0	0	0	0	0	0	0	0	0	0	0	0	0	0	0	0	0	0	0	0	0	0	0	0	0	0	0	0	0	0	0	0	0	0	0	0	0	0	0	0
GDD836	M	0.791781	0.685484	0	0	2.83602	2.47312	1.08871	3.84409	2.2043	5.49731	0	1.11559	5.81989	0	0	0	0.994624	0	0	0.537634	1.8414	0	0	0	0	0	0.900538	0	0.819892	0	0	0	8.6828	0	1.97581	0	0	0	0.389785	6.30376	0.430108	0	1.96237	0.685484	0	0	0	0
GDD837	F	0.194521	1.04	0	0	2.61	13.62	0.93	3.18	3.12	4.8	0	0.68	3.42	0	0.48	0	0	0	0.48	1.01	41.64	0	0	0.28	0	0	10	0	0.71	0	0	0	18.24	0	1.95	0	0	0	0	12.27	0.58	2.51	1.15	1.36	0	0	0	0
GDD838	F	0.972603	7.31884	0	0	3.11594	5.99034	0	3.53865	6.09903	15.8092	288.333	8.07971	23.4179	0	0.543478	0.289855	0	0	1.60628	5.28986	0	0.350242	0	0	0	0	5.06039	0	0	0	11.3647	111.401	157.391	11.3647	1.07488	0.567633	0	0	0	10.7367	0	3.21256	0	7.30676	0	0	0	0
GDD839	F	0.372603	1.75	0	0	8.75	91.5833	2.36111	32.4722	13.8056	12.25	0	0	6.72222	0	0	0	0	0	0	0	0	0	0	0	0	0	3.69444	0	3.33333	0	0	0	19.3611	0	0	0	0	0	0	9.63889	0	0	0	0	0	0	0	0
GDD840	F	0.372603	2.81	0	0	1.64	3.2	1.47	4.28	1.37	7.52	16.09	0.84	3.12	0	0	0	0	0	0.2	0.28	0	0	0	3.5	0	0	14.19	0	0	0	0	0	25.35	0	0.95	0	0	0.45	0.25	4.68	0.25	0	0	2.09	0	0	0	0
GDD841	F	0.589041	1.05	0	0	2.67	0	2.39	0	1.62	12.72	0	1.55	2.13	0	0	0	0	0	0	0.36	20.83	0	0	0	0	0	1.64	0	0.37	0	0	0	17.6	0	0.85	0	0	0	0	10.29	0	0	2.05	1.59	0	0	0	0
GDD842	M	3.30137	1.48	0	0	10.58	4.84	0	1.76	4.24	12.82	0	0.97	5.58	0	0	0	0.61	0	0	1	335.67	0	0	0	0	0	1.41	0	0	0	0	0	73.41	0	0.54	0	0	0	0	2.57	0.55	0	0	0	0	0	0	0
GDD843	F	0.830137	0.59	0	0	1.77	6.6	0	4.06	0	11.12	0	2.28	5.62	0	0	0	1.04	0	0	0.82	657.12	0	0	0	0	0	0	0	0	0	0	0	45.93	0	0.49	0	3.1	0	0	26.74	0.83	0	0	2.53	0	0	0	0
GDD844	F	4.19178	0.95	0	0	6.28	0	0	0	1.82	9.93	0	0	2.82	0	0	0	0	0	0	1.1	182.41	0	0	0	0	0	0.83	0	0	0	0	0	17.75	0	0	0	0	0	0	0.97	0	0	0	0	0	0	0	0
GDD845	F	1.85479	1.44	0	0	5.39	0.93	0	3.12	0	9.76	0	4.42	5.95	0	0	0	0	0	0	0.56	1406.14	0	0	0	0	0	1.82	0	0	0	0	0	291.41	0	1.34	0	0	0	0	6.9	0.85	0	0	0	0	0	0	0
GDD846	M	0.372603	1.75	0	0	8.75	91.5833	2.36111	32.4722	13.8056	12.25	0	0	6.72222	0	0	0	0	0	0	0	0	0	0	0	0	0	3.69444	0	3.33333	0	0	0	19.3611	0	0	0	0	0	0	9.63889	0	0	0	0	0	0	0	0
GDD847	M	4.19178	0.95	0	0	6.28	0	0	0	1.82	9.93	0	0	2.82	0	0	0	0	0	0	1.1	182.41	0	0	0	0	0	0.83	0	0	0	0	0	17.75	0	0	0	0	0	0	0.97	0	0	0	0	0	0	0	0
GDD848	M	0.443836	1.86	0	0	4.24	7.61	0	0	2.47	8.18	0	0.63	7.2	0	0	0	2.28	0	0.7	0.72	361.68	0	0	0	0	0	1.4	0	0	0	0	0	0	0	2.04	0	0	0	0	13.16	0.46	0	1.29	1.07	0	0	0	0
GDD849	F	0.654795	1.32	0	0	4.78	1.84	1.53	0	2.84	7.97	0	35.12	2.5	0	0	0	0	0	0	0.47	0	0	0	0	0	0	1.22	2.23	0	0	0	0	40.19	0	0.52	0	0	0	0	1.4	0	0	0	0.39	0	0	0	0
GDD850	M	0.728767	1.225	0	0	2.245	0	0	0	0	12.285	168.635	1.15	6.055	0	0.165	0	0	0	0	0.98	166.51	0	0	0	0	0	0.48	0	0	0.225	0	0	24.75	0	0.56	0.185	0	0	0	4.43	0.58	0	0	1.74	0	0	0	0
GDD851	M	2.27123	3.88	0	0	20.03	9.6	0	4.03	4.76	16.81	507.99	0.83	10.06	0	0	0	2.32	0	0	0.96	264.05	0	0	0	0	0	12.74	0	0	0	0	0	0	0	2.21	0	0	0	0	8.25	0	0	0	1.51	0	0	0	0
GDD852	M	4.81918	0.7	0	0	5.99	0.98	1.18	3.13	1.9	6.69	0	0.42	3.37	1.27	0	0	1.35	0	0	0	3.94	0	0	0	0	0	2.68	0	0.19	0	0	0	36.33	0	0.45	0	0	0.56	0	2.29	0.47	0	1.96	0	0	0	0	0
GDD853	M	3.48493	2.93	0	0	49.64	7.48	0	4.1	11.71	6.41	0	4.27	10.78	0	0	0	12.55	0	0	1.08	0	0	0	0	0	0	51.72	0	0	0	0	0	195.93	0	0	0	0	0	0	6.35	0.9	0	0	0	0	0	0	0
GDD854	F	0.917808	0.97	0	0	2.1	0.67	0	0	1.83	9.64	174.97	0.63	4.69	0	0	0	2.11	0	0.57	0.38	295.33	0	0	0	0	0	1.03	0	0	0	0	0	13.39	0	0.94	0	0	0	0	7.75	0	0	0	1.45	0	3.15	0	0
GDD855	M	4.81918	0.7	0	0	5.99	0.98	1.18	3.13	1.9	6.69	0	0.42	3.37	1.27	0	0	1.35	0	0	0	3.94	0	0	0	0	0	2.68	0	0.19	0	0	0	36.33	0	0.45	0	0	0.56	0	2.29	0.47	0	1.96	0	0	0	0	0
GDD856	M	1.24658	1.2	0	0	1.1	5.1	0	0	0.9	9.8	0	40.9	3.6	0	0	0	3.1	0	0	3.1	467.7	0	0	0	0	0	11.1	4.4	0	0	0	0	28.1	0	2.4	0	0	0	0	44	0	0.8	1.6	3	0	0	0	0
GDD857	M	4.44658	2.29	0	0	40.72	0	0	4.8	5.5	3.47	0	0.38	1.48	0	0	0	0	0	0	0	0	0	0	0	0	0	2.17	0	0	0	0	0	44.13	0	0	0	0	0	0	2.47	0	9.04	0	0	0	0	0	0
GDD858	M	4.83014	1.33	0	0	2.8	0.99	0.4	2.25	0	2.19	0	0	1.07	0	0	0	0	0	0	0	0	0	0	0	0	0	0	0	0	0	0	0	50.38	0	0	0	0	0	0	1.46	0	0	0	0	0	0	0	0
GDD859	F	3.73973	1.52	0	0	9.42	0	0	0	6.73	4.02	22.22	7.24	9.84	0	0	0	1.94	0	0	1.55	700.15	0	0	0	0	0	2.72	2.47	0	0	0	0	39.88	0	0.94	0	7.86	0	0	8.84	0.84	0	0	0	0	0	0	0
GDD860	M	2.39726	0.97	0	0	3.04	7.18	0.23	1.89	2.51	4.78	0	11.49	5.36	0	0	0	0.74	0	0.19	0.96	2.62	0	0	0	0	0.32	0.82	0	0	0	0	2.67	64.04	0	1.07	0	0	0	0	24.32	0.53	2.67	2.37	3.63	0	0	0	0
GDD861	F	0.709589	2.35	0	0	5.03333	11.05	0.483333	6.9	3.16667	6.33333	69.6667	13.5833	13.95	0	0	0	4.55	0	0	2.3	0.966667	0	0.616667	0	0	0.616667	5.31667	0	0	0	0	0	261.85	0	2.23333	0	0	0.55	0	22.5167	0.55	0	1.96667	3.41667	0	0	0	0.433333
GDD862	M	2.00274	0.81	0	0	6.11	5.14	0	0	3.69	3.34	0	0.75	5.7	0	0	0	0	0	0	1.24	152.54	0	0	0	0	0	3.08	0	0.46	0	0	0	127.5	0	0	0	0	0	0	21.66	0	0	0	0	0	0	0	0
GDD863	M	1.87945	1.29	0	0	5.98	2.74	0.47	2.51	3.5	15.17	0	41.67	8.22	0	0	0	0.96	0	0.51	2.78	0	0	0	0	0	0	3.7	3.02	0	0	0	0	146.75	0	1.14	0	0	0	0	15.53	0.45	0	2.33	13.11	0	0	0	0
[truncated: 85 more columns]

## Sheet: TD group
Patients‘Number	Gender	Age	Lactic acid-2	2-Hydroxyisobutyric acid-2	Caproic acid -1	Glycollic acid-2	Oxalic acid-2	2-Hydroxybutyric acid -2	Glyoxylic acid-OX-2	3-Hydracrylic acid-2	Pyruvic acid-OX-2	Valproic-1	3-Hydroxybutyrate-2	3-Hydroxyisobutyric acid-2	2-Hydroxyl iso-valerate-2	2-Methyl-3-hydroxybutyric acid -1-2	Malonic acid-2	3-Hydroxy-iso-valerate-2	2-Keto-iso-valerate-ox-2	Methylmalonic acid-2	Ethyl hydroxypropionic acid-2	Urea-2	4-Hydroxybutyrate-2	2-Hydroxy-iso-maloic acid -2	3-Hydroxy valeric acid-2	Acetoacetic acid	2-Hydroxy-3-methylpentanoic acid -2	Benzoic acid	Acetoacetic acid-OX-2	Octanoic acid-1	2-Keto-3-methylpentanoic acid -2	2-Methyl-3-hydroxyvalerate-2	Glyceric acid - 3	Phosphate - 3	2-Methyl-3-hydroxyvalerate-2 (2)	Ethyl malonic acid -2	2- Ketone - hexanoic acid - ox-2	Acetylglycine-1	Phenylacetic acid - 1	Maleic acid-2	Succinic acid - 2	Methylsuccinic acid -2	Glyceric acid - 3	Uracil - 2	Forma acid - 2	Propionylglycine-1	Acetylglycine-1	Mevalolactone -2	Mevalolactone -1
TD001	F	2.13973	0.8	0	0	0	1.5	0	2.4	0	3.7	0	0	0.4	0	0	0	0	0	0	0	8.2	0	0	0	0	0	1	0	0	0	0	0	9.5	0	0.4	0.1	0	0	0	6.3	0	0.3	0.1	1.2	0	0	0	0
TD002	F	1.87123	0.8	0	0	2.1	0	0	1.7	0	11.7	0	0	2.3	0	0	0	0	0	0	0	255.8	0	0	0	0	0	1	0	0	0.2	0	0	37.2	0	1.5	0.2	0	0	0	3.7	0	0	0.3	0	0	0	0	0
TD003	F	3.77534	1	0	0	1.8	0.6	0	2.6	1.1	8.8	0	0.6	1.8	0	0	0	0	0	0.6	1.2	271.3	0	0	0.3	0	0	2	0	0	0.1	0	0	31.6	0	1.5	0.1	0	0	0	4.9	0.8	0	1.4	0	0	0	0	0
TD004	F	3.08493	0.6	0.9	0	0.8	1	0	1.7	0.4	3.6	0	0.3	1.3	0	0	0	0	0	0	0.7	194.1	0	0	0	0	0	1.4	0	0	0.2	0	0	23.8	0	0.3	0.1	0	0	0	4	0.4	0	0.4	0	0	0	0	0
TD005	M	0.616438	0.5	0	0	0.2	0.9	0	1.1	0	3.3	0	0	0.4	0	0.7	0	0	0	0.7	0	49.7	0	0	0	0	0	0	0	0	0	0	0	4.8	0	0.6	0	0	0	0	4.4	0	0	0.2	0	0	0	0	0
TD006	F	2.86027	0.4	0.6	0	2.6	0.5	0	3.1	0	5.3	0	0	0.3	0	0	0	0	0	0	0	210.4	0	0	0	0	0	9.4	0	0	0.1	0	0	25.6	0	0.3	0.1	0	0	0	3.8	0	0	0.5	0	0	0	0	0
TD007	F	3.11233	0.9	0	0	0.7	1.7	0	2.5	0.3	5.2	0	0	0.8	0	0	0	0	0	0	0	154.7	0	0	0	0	0	1	0	0	0	0	0	34.8	0	0.5	0	0	0	0	4.3	0.5	0	0.8	0	0	0	0	0
TD008	F	3.67123	0.9	0	0	0.7	1.5	0	15.3	0	9.4	0	4.1	2.7	0	0	0	0	0	0	0.8	177.3	0	0	0	0	0	5	1	0	0	0	0	77.8	0	1.5	0.3	0	0	0	9.1	1.6	0.5	1	0	0	0	0	0
TD009	F	0.980822	0	0	0	0.2	0.2	0	0.6	0.2	3.9	0	0	0.2	0	0	0	0	0	0	0	44.6	0	0	0	0	0	0	0	0	0	0	0	7.8	0	0.4	0.1	0	0	0	3.3	0	0	0.4	0	0	0	0	0
TD010	M	0.323288	0.4	1	0	0.9	0.2	0	1	0.2	6.3	0	0	1.6	0	0	0	0	0	0	0.5	54	0	0	0	0	0	1	0	0	0.1	0	0	21.1	0	0.3	0.1	0	0	0	3.7	0.2	0	0.2	0	0	0	0	0
TD011	M	0.517808	1.4	0.9	0	1.9	1.1	0	1.9	0.6	7.4	0	0	1.2	0	0.7	0	0	0	0.7	0.7	105.9	0	0	0	0	0	3.4	0	0	0.1	0	0	16.8	0	0.7	0.1	0	0	0	3.6	0	0	0.1	0	0	0	0	0
TD012	F	0.523288	0.7	0	0	1.3	1.1	0	8.5	0.6	6.1	0	0	1	0	0	0	0	0	0	0	194.3	0	0	0	0	0	0.9	0	0	0	0	0	29.3	0	1.1	0	0	0	0	4.1	0.9	0	0.5	0	0	0	0	0
TD013	M	1.63288	0.9	0	0	0.6	0.7	0	4.5	0	11.5	0	3.2	2.2	0	0	0	0	0	0	0.5	79.2	0	0	0	0	0	0	0	0	0	0	0	29.4	0	1.3	0	0	0	0	6	0	0	0.4	0.8	0	0	0	0
TD014	M	4.25753	0	0	0	0	1	0	1.1	0	4.1	0	0	0.8	0	0	0	0	0	0	0	160.4	0	0	0	0	0	0	0	0	0	0	0	27	0	0.4	0	0	0	0	3.2	0	0	0.3	0	0	0	0	0
TD015	F	3.19452	0	0	0	0	0.4	0	1.6	0	2.4	0	0	0	0	0.5	0	0	0	0.5	0	101	0	0	0	0	0	0	0	0	0.1	0	0	12.2	0	0.7	0.1	0	0	0	3.2	0.5	0	0.8	0	0	0	0	0
TD016	M	3.32877	0.9	0	0	1.6	2.2	0	3.3	0	5.1	0	0.5	2.1	0	0	0	2.7	0	0	1	351.6	0	0	0	0	0	2.2	0	0	0	0	0	56.8	0	0.8	0	0	0	0	7.5	0	0	2	0	0	0	0	0
TD017	F	1.07945	0.8	0	0	0.2	0.9	0	0.5	0.2	1.2	0	0	0.3	0	0	0	0	0	0	0.2	12.4	0	0	0	0	0	0.6	0	0	0	0	0.4	1.6	0	0.1	0	0	0	0	5.3	0	0	0	0.2	0	0	0	0
TD018	M	0.849315	1.1	0	0	4.8	0.8	0	4.2	1.2	11.7	0	0.7	4	0	0	0	2.3	0	0	2.2	349.9	0	0	0.6	0	0	2.6	0	0	0.4	0	0	22.9	0	1.7	0.2	0	0	0	4.7	1	0	0.3	0	0	0	0	0
TD019	F	1.09863	0.4	0	0	0.5	0.2	0	0.7	0.2	1.3	0	0	0.3	0	0	0	0	0	0	0	35.1	0	0	0	0	0	0.7	0	0	0	0	0.4	3.8	0	0.3	0	0	0	0	3.4	0.2	0	0	0	0	0	0	0
TD020	F	3.27945	0.2	0	0	0	2	0	3.5	0	1.9	0	0	0.3	0	0	0	0	0	0	0.2	297.1	0	0	0	0	0	0	0	0	0	0	0	30.6	0	0.9	0.1	0	0	0	6.5	0.6	0.3	0.6	0	0	0	0	0
TD021	M	2.89589	0.8	0	0	2.9	0.7	0	1.6	0.6	6.3	0	0.3	2.1	0	0	0	0	0	0	0.7	257.9	0	0	0	0	0	5	0	0	0.2	0	0	8.2	0	0.5	0.1	0	0	0	3.7	0	0	0.7	0	0	0	0	0
TD022	M	2.39178	0.7	0	0	0.8	0.5	0	2.2	0	5.6	0	0	1.6	0	0	0	0	0	0.6	1.6	274.2	0	0	0	0	0	0	0	0	0.2	0	0	26.3	0	0.9	0.1	0	0	0	3.5	0	0.5	0	0	0	0	0	0
TD023	F	0.427397	0.4	0	0	1.1	0.7	0	1.1	0.4	4.2	0	0.3	1	0	0	0	0	0	0	0.5	213.1	0	0	0	0	0	0	0	0	0.1	0	1.1	24	0	0.4	0.1	0	0	0	3.9	0	0.8	0.5	0	0	0	0	0
TD024	F	0.427397	0.8	0	0	0.9	3.7	0	4.7	0.5	2.9	0	0.3	2.2	0	0	0	0	0	0	0.7	197.6	0	0	0	0	0	1.3	0	0	0	0	1	51.1	0	0.7	0.1	0	0	0	11.7	0.7	0.6	0.8	0	0	0	0	0
TD025	M	2.55342	0.7	0	0	0	3	0	6	0	4.4	0	1.1	1.1	0	0	0	0	0	0	0.9	202.2	0	0	0	0	0	0	0	0	0	0	0	37.8	0	0.9	0.2	0	0	0	36	0	0.3	0.9	2.2	0	0	0	0
TD026	M	0.706849	0.6	0	0	0.4	0.3	0	0.5	0.2	2.4	0	0	0.2	0.3	0	0	0	0	0	0.2	22.3	0	0	0	0	0	0	0	0	0	0	0.7	0.5	0	0.1	0	0	0	0	3.6	0	0	0	0	0	0	0	0
TD027	M	0.509589	0.3	0	0	2.6	1.2	0	1.9	0.6	4.5	0	0	1.7	0	0	0	0	0	0.5	0.8	249.2	0	0	0	0	0	0	0	0	0.1	0	0	42.5	0	0.6	0.1	0	0	0	5.3	0.4	0	1.1	0	0	0	0	0
TD028	M	0.830137	0.4	0	0	0.4	0.3	0	1.1	0	4.2	0	1.5	1	0	0	0	0	0	0	0	153.3	0	0	0	0	0	0	0	0	0	0	0	55.9	0	0.7	0.1	0	0	0	4	0.6	0	0.5	0	0	0	0	0
TD029	F	1.81644	0.7	0	0	0	1.4	0	1.7	0	3.8	0	0.8	0.5	0	0	0	0	0	0	0	122.4	0	0	0	0	0	0.5	0	0	0	0	0.9	16.9	0	0.6	0.1	0	0	0	4.6	0.5	0.2	0.5	0.6	0	0	0	0
TD030	M	1.00548	0.3	0.6	0	1.5	0.5	0	2.1	0.6	5.5	0	0	0.9	0	0	0	0	0	0	0.5	130.7	0	0	0.1	0	0	0	0	0	0.1	0	0.6	22.6	0	0.4	0.1	0	0	0	4.2	0	0	0.3	0	0	0	0	0
TD031	F	0.624658	3	0	0	1	1.6	0	1.9	0.5	8.5	0	0	0.9	1.3	0	0	0	0	0	0	193.5	0	0	0	0	0	1.2	0	0	0.1	0	1.3	35.3	0	0.3	0.1	0	0	0	6.1	0	0	1.2	0	0	0	0	0
TD032	F	0.331507	0.5	0	0	1.8	2	0	6.2	0.3	3.7	0	0	1.4	0	0	0	0	0	0	0.7	92.6	0	0	0.2	0	0	0	0	0	0.1	0	0	38.3	0	0.4	0.1	0	0	0	5.5	0	0	0	0	0	0	0	0
TD033	M	8.77808	1.5	1.4	0	2.1	4.5	0	8.3	0.7	6.3	0	0	2.7	0	0	0	0	0	0	0	507.8	0	0	0	0	0	3.4	0	0	0.2	0	0	65.4	0	0.9	0.2	0	0	0	13	1	1.2	1.3	0	0	0	0	0
TD034	M	1.62466	2	0	0	1.3	5.3	0	7.2	0	15.1	0	4	2.2	0	0	0	4	0	0	0	17.8	0	0	0	0	0	1.2	0	0	0	0	0	0	0	1.9	0	0	0	0	11.7	0	1.1	1.8	1.4	0	0	0	0
TD035	M	3.56986	0.9	0	0	0.3	0.9	0	0.8	0.2	1.6	0	0	0.3	0	0	0	0	0	0	0.2	0	0	0	0	0	0	1.9	0.3	0	0	0	0.6	2.5	0	0.1	0	0	0	0	4.9	0	0	0	0.4	0	0	0	0
TD036	M	3.95068	1.3	0	0	0.9	1.6	0	12.9	0.4	5.5	0	0	1.8	0	0	0	0	0	0	0.6	259	0	0	0	0	0	1.5	0.5	0	0	0	0	49.6	0	1.3	0	0	0	0	9.5	1.4	0.8	1	0	0	0	0	0
TD037	F	3.13151	1.6	0	0	0.4	0.7	0	0.8	0.2	2	0	0	0.3	0	0	0	0	0	0	0	15.4	0	0	0	0	0	0	0.6	0	0	0	1.7	1	0	0.7	0	0	0	0	5.4	0	0	0.1	0.2	0	0	0	0
TD038	F	2.76164	0.8	0	0	1.5	0.6	0	4.7	0.3	9	0	0	1.4	1.3	0	0	2.5	0	0	0	84	0	0	0	0	0	2.2	0.4	0	0.2	0	0	19.1	0	1.2	0	0	0	0	5.8	0	0	0.7	0	0	0	0	0
TD039	F	0.443836	0.6	0.6	0	1.2	0.7	0	2.8	0.3	5.5	0	0	1.1	0	0	0	0	0	0.4	0	200	0	0	0	0	0	4.2	0.9	0	0.1	0	0.7	31	0	0.3	0.1	0	0	0	4.9	0.6	0	0.5	0	0	0	0	0
TD040	M	1.7863	1.4	0	0	0.9	1.4	0	2.4	0.4	7.3	0	4.2	1.2	0	0	0	0	0	0	1.1	20.9	0	0	0	0	0	0	1	0	0	0	0	13.8	0	1.3	0	0	0	0	9.5	0	0.3	0.3	1.8	0	0	0	0
TD041	M	1.99178	0.8	0	0	2.2	4.2	0	9.5	0.9	8.8	0	0	3.3	0	0.7	0	0	0	0.7	1.3	314.8	0	0	0.3	0	0	0.8	0.4	0	0.1	0	0	61.4	0	1.1	0.2	0	0	0	27.4	0.9	0.9	1.5	1	0	0	0	0
TD042	F	2.3863	1.5	0	0	3.1	1.5	0	1	1.2	10.2	0	0.3	2.2	0	0	0	0	0	0	1.1	95	0	0	0.3	0.2	0	0.5	1.2	0	0.2	0	1	39.5	0	0.4	0.2	0	0	0	5	0	0	0.2	0	0	0	0	0
TD043	M	1.60548	0.4	0	0	0.8	1	0	3.9	0.4	10.6	0	0	1.3	0	0	0	0	0	0	0.6	209.4	0	0	0	0	0	0	0	0	0	0	0	26.1	0	0.8	0	0	0	0	4.4	0	0	0.3	0	0	0	0	0
TD044	M	0.821918	0.6	0	0	0.9	0.9	0	1	0.3	2.8	0	0.8	1	0	0	0	0	0	0	0.5	23	0	0	0	0	0	0	0.5	0	0.1	0	1	8.4	0	0.4	0.1	0	0	0	6.3	0	0	0.4	0	0	0	0	0
TD045	F	2.66027	0.9	0.7	0	0.7	5	0	4.4	0.3	4.1	0	0	0.8	0	0	0	0	0	0	0	99.3	0	0	0	0	0	0	1	0	0	0	0.9	14.7	0	0.2	0	0	0	0	7.8	0	0.6	0.6	0	0	0	0	0
TD046	F	0.279452	1.9	1.5	0	1.5	1.2	0	5.1	0.7	10.8	0	0	1.8	0	0	0	1.1	0	0	0	483.8	0	0	0	0	0	0	0.8	0	0.2	0	0	57.4	0	1.4	0.2	0	0	0	7.1	0	0	1.1	0	0	0	0	0
TD047	M	2.77808	0.4	0	0	1.8	0.8	0	2.4	0.2	6	0	2.3	1.2	0	0	0	0	0	0	0	64	0	0	0	0	0	0	0.9	0	0.1	0	0	14.5	0	0.6	0.1	0	0	0	3.7	0	0	0.4	0	0	0	0	0
TD048	F	3.2411	3.1	0	0	0.6	1.2	0	0.6	0.3	2.4	0	0	0.4	0	0	0	0	0	0	0.2	3.9	0	0	0	0	0	0	0.9	0	0	0	0.9	4.9	0	0.1	0	0	0	0	4.6	0	0	0.1	0	0	0	0	0
TD049	M	3.32329	1.2	0	0	3.3	0.7	0	2.4	1.1	12.1	0	0	3	0	0	0	3.2	0	0	0	421.1	0	0	0	0	0	0	0.4	0	0	0	0	52.2	0	1.7	0.2	0	0	0	4.3	1.4	0	2.7	0	0	0	0	0
TD050	M	3.32329	1	1.4	0	1.2	0.3	0	1.8	0.7	9.8	0	0.2	1.9	0	0	0	0	0	0.3	1.2	80.1	0	0	0.3	0	0	0	0.9	0	0.2	0	0	27.4	0	0.7	0.1	0	0	0	3.9	0	0	0.4	0	0	0	0	0
TD051	M	9.50959	1.2	1.3	0	2.7	1.5	0	5.4	0.7	7.1	0	0	1.3	0	0	0	0	0	0	0	349	0	0	0	0	0	2.9	1.1	0	0	0	0	21.3	0	1.9	0	0	0	0	7	1	0	1.2	0	0	0	0	0
TD052	F	8.04658	0.7	0	0	0.7	2.7	0	12.4	0	4	0	0	1.6	0	0.7	0	0	0	0.7	1.2	564.4	0	0	0.3	0	0	0.7	0	0	0.1	0	0	95	0	1.3	0.1	0	0	0	20.1	1	0.5	1.6	0	0	0	0	0
TD053	M	6.16712	0.7	0	0	0.5	1.8	0	3.2	0	3.4	0	0	0.5	0	0	0	0	0	0	0	5.4	0	0	0	0	0	0	0.2	0	0	0	0	16.6	0	0.3	0.1	0	0	0	5.8	0	0.6	0.8	0	0	0	0	0
TD054	M	10.411	0.7	0	0	0.5	1.8	0	3.2	0	3.4	0	0	0.5	0	0	0	0	0	0	0	5.4	0	0	0	0	0	0	0.2	0	0	0	0	16.6	0	0.3	0.1	0	0	0	5.8	0	0.6	0.8	0	0	0	0	0
TD055	M	10.0849	0.3	0	0	0.8	0.9	0	1.6	0.3	5.4	0	0	0.8	0	0	0	0	0	0	0	127.5	0	0	0	0	0	1.6	0.1	0	0	0	0	14.4	0	0.7	0.1	0	0	0	3.8	0.7	0	0.5	0	0	0	0	0
TD056	F	5.11233	0.7	0	0	1.7	0.9	0	1.6	0.2	4.1	0	0.2	0.6	0	0	0	0	0	0	0	48.4	0	0	0	0	0	0.7	0.9	0	0	0	1	1.6	0	0.6	0	0	0	0	3.7	0	0	0.2	0	0	0	0	0
TD057	F	5.83836	1.3	0	0	0.9	3.3	0	5.4	0	11.9	0	0.6	2.1	0	0	0	0	0	0	1.6	143.6	0	0	0.4	0	0	2	0.7	0	0	0	0	42.4	0	0.7	0.2	0	0	0	4	0	0.5	1	0	0	0	0	0
TD058	F	7.0274	3.1	0	0	0.8	2.7	0	3	0.4	5.7	0	2.1	2.9	0	0	0	0	0	0	1.5	273.8	0	0	0	0	0	0	1.1	0	0	0	0	55.2	0	1.4	0.2	0	0	0	11.8	0.8	0.4	2.7	0.6	0	0	0	0
TD059	F	5.21096	0.5	0	0	0.2	0.9	0	1.5	0	2.6	0	0.5	0.3	0	0	0	0	0	0	0	35.2	0	0	0	0	0	0	0.2	0	0	0	0.4	7.4	0	0.3	0	0	0	0	4.2	0	0	0.5	0	0	0	0	0
TD060	F	8.13151	0.7	0	0	1.9	0.7	0	2.3	0.6	24.3	0	0.9	3.6	0	0	0	0	0	0	1.7	74.8	0	0	0.4	0	0	0.4	0	0	0.4	0	0	41.2	0	0.4	0.4	0	0	0	6.1	0	0	0.8	0.7	0	0	0	0
TD061	F	5.55342	0.8	0	0	0.4	0.7	0	1	0	4.7	0	0	0.2	0	0	0	0	0	0	0	0	0	0	0	0.1	0	0.3	0.5	0	0	0	0	1	0	0.7	0.1	0	0	0	5.6	0	0	0.1	0.4	0	0	0	0
TD062	F	6.04384	0.7	0	0	0.1	0.7	0	0.5	0	1.8	0	0	0.2	0	0	0	0	0	0.3	0	0	0	0	0	0	0	0	0.2	0	0	0	0	0	0	0.2	0	0	0	0	3.7	0	0	0	0	0	0	0	0
TD063	F	6.94247	0.6	0	0	1.6	1.8	0	3.1	0.5	5.8	0	0	1.6	0	0.7	0	2.1	0	0.7	0	39.3	0	0	0	0	0	3.7	1.1	0	0.1	0	0	20.4	0	1.3	0.1	0	0	0	9.1	0	0	0.6	0	0	0	0	0
TD064	F	8.12877	0.5	0	0	0.3	1.6	0	1.1	0	2.3	0	0.1	0.3	0	1.6	0	0	0	1.6	0	0	0	0	0	0	0	0	0.6	0	0	0	0	0.3	0	0.5	0	0	0	0	6.7	0	0.2	0	0.2	0	0	0	0
TD065	M	8.14795	1.1	0	0	0.5	2.2	0	1.2	0	3.7	0	0.3	0.6	0	0	0	0	0	0	0.3	0	0	0	0	0	0	0	0.5	0	0.1	0	0	4.2	0	0.7	0.1	0	0	0	7.5	0	0.4	0	0.3	0	0	0	0
TD066	M	5.18082	3.8	0	0	0.9	3.8	0	6.3	0.3	5.3	0	0	0.9	0	0	0	1.5	0	0	0	79.3	0	0	0	0	0	4.4	0.2	0	0.1	0	2.1	33.1	0	0.9	0.1	0	0	0	14.6	1.3	1.6	0.8	0	0	0	0	0
TD067	M	9.79726	0.1	0	0	0.7	0.6	0	1.1	0.3	7.7	0	0	0.7	0	0	0	0	0	1.1	0.4	101.1	0	0	0	0	0	0	0	0	0	0	0	10.6	0	0.6	0.2	0	0	0	4.2	0	0	0.5	0	0	0	0	0
TD068	F	9.7726	0.6	1.2	0	0.6	0	0	0	0	3.3	0	0	0.6	0	0	0	0	0	0	0.5	0	0	0	0	0	0	0	0	0	0	0	0	3.9	0	0.3	0	0	0	0	3.3	0	0	0	0	0	0	0	0
TD069	M	5.8411	0.8	0.8	0	1.5	0	0	0	0.4	3.2	0	0	0.6	0	0	0	0	0	0	0.3	167.2	0	0	0	0	0	0	0	0	0	0	0	0	0	0.3	0	0	0	0	2.1	0	0	0.6	0	0	0	0	0
TD070	F	5.12877	0.3	0	0	0.3	0.4	0	0	0	5.3	0	0	0.3	0	0	0	0	0	0	0	0	0	0	0	0	0	0	0	0	0	0	0	7.5	0	0.5	0	0	0	0	2.4	0	0	0	0	0	0	0	0
TD071	M	5.25753	0	0	0	0	0	0	0	0	1.6	0	0	0.4	0	0	0	0	0	0	0.4	159.5	0	0	0	0	0	0	0	0	0	0	0	3.3	0	0.1	0	0	0	0	1.8	0	0	0	0	0	0	0	0
TD072	M	7.15616	0	0	0	0.5	0	0	0.8	0	3.3	0	0	0	0	0	0	0	0	0	0	57	0	0	0	0	0	0	0	0	0	0	0	4.4	0	0.5	0	0	0	0	4.6	0	0	0	0	0	0	0	0
TD073	M	7.1589	1.8	0	0	1.5	0.8	0	1.4	0.5	4.8	0	0.4	0.8	0	0	0	0	0	0.3	0.9	53.8	0	0	0	0	0	0	0	0	0	0	0.7	0	0	0.4	0.1	0	0	0	5.1	0	0	0	0	0	0	0	0
TD074	F	7.8	2.2	0.7	0	2.5	0.9	0	2	0.4	5.3	0	1.6	0.8	0	0	0	0	0	0	0.7	6.1	0	0	0	0	0	0	0	0	0	0	0	0	0	0.5	0.2	0	0	0	5.3	0	0	0	0	0	0	0	0
TD075	M	6.60548	0.9	0	0	1.8	0.6	0	0.7	0	4.2	0	0	0.4	0	0	0	0	0	0	0	2.5	0	0	0	0	0	0	0	0	0	0	0	14	0	0.4	0	0	0	0	4.3	0	0	0.9	0	0	0	0	0
TD076	F	7.81918	1	0	0	0.8	0.7	0	2.8	0	10.2	0	0.5	2.3	0	0	0	0	0	0	2.6	27.7	0	0	0	0	0	0	0	0	0	0	0	51.2	0	0.9	0	0	0	0	6.9	0	0	0	1.1	0	0	0	0
TD077	M	5.50959	4.2	1.1	0	1.7	3.2	0	11.9	0.5	6.3	0	0	0.9	0	0	0	0	0	0	0.8	213.9	0	0	0	0	0	1	0.3	0	0	0	1.3	38.1	0	0.9	0.1	0	0	0	9.5	0	0	0.6	0	0	0	0	0
TD078	M	6.33699	1.5	0	0	2.2	0.8	0	7.4	0.6	5.6	0	0.3	2.1	0	0	0	0	0	0	1.4	118.2	0	0	0	0	0	0	0	0	0	0	1.3	0	0	0.5	0.1	0	0	0	8.1	0	0	0	0	0	0	0	0
TD079	F	7.4	1.1	0	0	2.5	3.2	0	2.6	0.4	3	0	0.4	0.7	0	0	0	0	0	0	0	0.2	0	0	0	0	0	1.1	0.4	0	0	0	0	4	0	0.4	0	0	0	0	5.7	0	0	0.4	0	0	0	0	0
TD080	M	5.62192	1.2	0	0	0.8	0.9	0	2.6	0	9.4	0	0	0.6	0	0	0	0	0	0.7	0.6	40.2	0	0	0	0	0	0	0	0	0	0	0	29.6	0	1	0	0	0	0	7	0	0	0	0	0	0	0	0
TD081	M	6.09863	0.9	0.7	0	1	0.8	0	2.4	0	3.9	0	0	0.6	0	0	0	0	0	3.4	0.5	0	0	0	0	0	0	0	0	0	0	0	0	39.4	0	0.3	0	0	0	0	6	0	0	0	0	0	0	0	0
TD082	M	5.30411	0.3	0	0	1.1	0.3	0	1.5	0	7	0	0	0.8	0	0	0	0	0	0	0.3	253.9	0	0	0	0	0	0	0.3	0	0	0	0	11.2	0	0.6	0	0	0	0	3.7	0	0	0.3	0	0	0	0	0
TD083	M	5.47123	0	0	0	1.1	0.6	0	2.1	0	12	0	0	1.1	0	0	0	0	0	0	0.8	67	0	0	0	0	0	0	0.3	0	0	0	0	2.9	0	0	0	0	0	0	6.7	0	0	0.5	0	0	0	0	0
TD084	M	7.26849	4.9	0.6	0	1.4	5	0	2.6	0.5	2.1	0	0	0.4	0	0.2	0	0	0	0.2	0	52.7	0	0	0	0.1	0	0.9	0.8	0	0.1	0	0.8	19.5	0	0.3	0.1	0	0	0	5.9	0.3	0.4	0.2	0	0	0	0	0
TD085	F	7.05479	0.3	0	0	0	1	0	0.6	0	1.6	0	0	0.1	0	0	0	0	0	0	0	0	0	0	0	0	0	0	0	0	0	0	0.4	4.8	0	0.1	0	0	0	0	4.5	0	0	0.4	0	0	0	0	0
TD086	M	7.78904	1	0	0	1.2	4.4	0	6.5	0.5	8.4	0	1.5	2.8	0	0	0	0	0	0	0	18	0	0	0	0	0	0	0.5	0	0	0	0	52.6	0	1.1	0	0	0	0	18	1.1	0.7	1.2	1	0	0	0	0
TD087	M	5.09589	0.6	0	0	0.6	6	0	8.9	0	5.5	0	0	1.9	0	0.5	0	0	0	0.5	0	165.7	0	0	0	0	0	0	0.4	0	0.2	0	0	66.1	0	1.9	0.2	0	0	0	9.2	0.8	1.1	2	0	0	0	0	0
TD088	M	5	1.8	0	0	0.6	3	0	1.8	0.2	2	0	0	0.6	0	0	0	0	0	0	0.5	0.4	0	0	0	0	0	0.3	0.5	0	0.1	0	0.9	23.2	0	0.5	0.1	0	0	0	13.9	0	0.4	0.2	0.3	0	0	0	0
TD089	M	6.92	0	0	0	0.3	0.4	0	0.6	0	2	0	0	0.3	0	0.1	0	0	0	0.1	0	105.8	0	0	0	0	0	0	0	0	0.1	0	0	15.8	0	0.4	0.1	0	0	0	4	0.4	0	0.4	0	0	0	0	0
TD090	M	8	0.4	0	0	1.9	0.9	0	1.4	0.3	6.7	0	0	1.9	0	0.2	0	0	0.1	0.2	0	160	0	0	0	0	0	0.5	0.6	0	0.2	0	0	41.9	0	0.4	0.2	0	0	0	5.3	0.5	0	1.4	0	0	0	0	0
TD091	F	9.94247	0.9	1.6	0	2.8	1.7	0	2.3	1.6	17.9	0	0.9	7.5	0	0.6	0	0	0	0.8	3.7	293.1	0	0	1	0	0	0	0.6	0	0.7	0	0	31.8	0	1.2	0.4	0	0	0	7.8	0	0	1.2	0	0	0	0	0
TD092	M	3.28493	0.5	0	0	1.6	0.5	0	0	0	6.5	0	0.7	0.8	0	0	0	0	0	0	0	3.9	0	0	0	0	0	0	0.6	0	0	0	0	23.8	0	0.5	0	0	0	0	4.5	0	0	0.5	0	0	0	0	0
TD093	M	3.3589	0.4	1.3	0	0.8	1.3	0	1.9	0.4	5.2	0	0	1	0	0	0	0	0	0	0	103.4	0	0	0	0	0	0.8	0.3	0	0	0	0	45.8	0	0.8	0	0	0	0	4.7	0.9	0	0.4	0	0	0	0	0
TD094	F	2.71233	1.7	0	0	0.7	2.1	0	2.7	0	8.7	0	0	1.1	0	0	0	1.8	0	0	0.9	318.5	0	0	0	0	0	9.7	0.3	0	0.2	0	0	68.4	0	0	0.2	0	0	0	5.5	0	0	0.6	0	0	0	0	0
TD095	M	2.63562	0.8	0	0	0.6	2.4	0	2.2	0	7.9	0	0	0.7	0	0	0	0	0	0	0	0	0	0	0	0	0	0	0.1	0	0	0	1.2	0.6	0	1.3	0.2	0	0	0	8.2	0	0.3	1.1	0.5	0	0	0	0
TD096	F	1.23288	1.9	0	0	0	11.1	0	3.4	0	4.8	0	0	0.8	0	0	0	0	0	0	0	3.3	0	0	0	0	0	0	0.4	0	0	0	0	1.4	0	0.6	0	0	0.6	0	7.2	0	1	0	0.5	0	0	0	0
TD097	F	3.65753	2.8	0	0	0.5	1.1	0	1.1	0.4	2.3	0	0	0.4	0	0.2	0	0	0	0.2	0.3	0	0	0	0	0	0	0	0.3	0	0	0	0.6	3.6	0	0.3	0	0	0	0	14.9	0	0.3	0	0.7	0	0	0	0
TD098	M	3.14521	0.3	0	0	0.2	1.4	0	1.7	0	3.7	0	0	0.4	0	0	0	0	0	0	0	0	0	0	0	0	0	0	0	0	0.1	0	0.6	6.2	0	0.7	0.1	0	0	0	27	0	0.3	0.3	2.7	0	0	0	0
TD099	M	1.34795	1	0	0	0.3	1.3	0	2.3	0	6.3	0	0	0.4	0	0	0	0	0	0	0	0.3	0	0	0	0	0	1.3	0.4	0	0.1	0	1.7	1.4	0	0.3	0.1	0	0	0	10.4	0	0	0	1.9	0	0	0	0
TD100	F	3.62466	0.5	0	0	0.3	0.3	0	1.7	0	4.8	0	0	0.4	0	0	0	0	0	0	0	0	0	0	0	0	0	0	0.3	0	0	0	0.8	3	0	0.2	0.1	0	0	0	6	0	0	0	0.5	0	0	0	0
[truncated: 85 more columns]
